# Supplementary material for: Dysregulated mRNA Translation in the G2019S LRRK2 and LRRK2 Knock-Out Mouse Brains
Source: eNeuro. 2021 Nov 30;8(6):ENEURO.0310-21.2021. doi: 10.1523/ENEURO.0310-21.2021 (PMC8638676; doi:10.1523/ENEURO.0310-21.2021)
Supplement: Extended Data Figure 1-2 — Ribosome profiling expression analysis results. Download Figure 1-2, XLS file. [file enu-eN-NWR-0310-21-s03.xls]

## Sheet: LRRK2 GS TG mice
	id	geneSymbol	description	baseMean_control_footprinting	baseMean_GS LRRK2_footprinting	baseMean_control_RNA-Seq	baseMean_GS LRRK2_RNA-Seq	5'UTR_FE_MIN(isoform) (kcal/mol)	TE_control (log2)	TE_GS LRRK2 (log2)	dTE(GS-WT)	z-score
8104	uc009uzf.1	Uty	histone demethylase UTY	194.624	254.676	303.081	116.315	-63.22	-0.639013	1.13062	1.76964	7.93793
564	uc007nya.2	Akap5	A kinase (PRKA) anchor protein 5	4504.38	4679.67	4047.84	1792.69	-118.83	0.154175	1.38428	1.23011	5.44569
4085	uc007xhz.1	Lrrk2	leucine-rich repeat serine/threonine-protein	2523.7	5186.19	2104.71	1881.93	-21	0.261921	1.46246	1.20054	5.30911
8402	uc008svv.2	Zfp189	zinc finger protein 189	221.659	253.204	173.245	90.7134	-129.41	0.355528	1.48091	1.12538	4.96194
2067	uc009uzm.2	Ddx3y	ATP-dependent RNA helicase DDX3Y	693.914	735.659	248.104	121.717	-22.92	1.48381	2.5955	1.11169	4.89868
239	uc008hjg.1	5730455O13Rik	protein FRA10AC1 homolog	204.299	276.089	204.251	128.965	-97.2	0.000333984	1.09816	1.09782	4.83463
5785	uc008qzx.1	Prpf38b	pre-mRNA-splicing factor 38B	418.311	379.31	310.265	132.551	-109.34	0.431074	1.51683	1.08576	4.7789
2843	uc008jrh.1	Fmnl2	formin-like protein 2	297.335	377.754	276.606	169.033	-151.4	0.104256	1.16014	1.05589	4.64092
279	uc007esv.2	9330159F19Rik	hypothetical protein LOC212448	119.861	156.212	569.452	369.93	-260.59	-2.24822	-1.24375	1.00447	4.40338
3819	uc009uyy.1	Kdm5d	lysine-specific demethylase 5D	112.158	132.728	173.567	102.407	-34.43	-0.62996	0.374151	1.00411	4.40175
8492	uc009fbb.1	Zfp667	zinc finger protein 667	208.031	244.649	192.239	120.97	-71.9	0.113894	1.01607	0.902173	3.93086
3124	uc008qyd.1	Gnai3	guanine nucleotide-binding protein G(k) subunit	487.624	520.567	176.479	101.811	-44.7	1.46628	2.35419	0.887911	3.86499
3406	uc011wkr.1	Hibch	Mus musculus 10 days embryo whole body cDNA, RIKEN full-length enriched library, clone:2610509I15 product:similar to 3-HYDROXYISOBUTYRYL-COENZYME A HYDROLASE [Homo sapiens], full insert sequence.	369.018	457.587	192.735	129.636	-19.3	0.937071	1.81958	0.882505	3.84001
4317	uc007pap.2	Meg3	Mus musculus 5 days embryo whole body cDNA, RIKEN full-length enriched library, clone:I0C0047O18 product:unclassifiable, full insert sequence.	193.948	319.768	396.822	357.414	-41.76	-1.03282	-0.16057	0.872251	3.79265
6778	uc008xsh.2	Slain2	SLAIN motif-containing protein 2 isoform b	150.409	173.998	251.073	159.581	-176.1	-0.739212	0.12478	0.863992	3.75449
4259	uc009axm.2	mCG_2776	SubName: Full=MCG2776, isoform CRA_a; SubName: Full=Putative uncharacterized protein ENSMUSP00000124564; SubName: Full=Putative uncharacterized protein ENSMUSP00000125134;	395.301	453.078	174.51	110.364	-94.5	1.17964	2.03749	0.857842	3.72609
206	uc007ygv.2	4921513D23Rik	limkain-b1	366.319	391.248	1955.18	1156.59	-122.6	-2.41613	-1.56372	0.852416	3.70102
7162	uc007rsh.1	Srsf12	splicing factor, arginine/serine-rich 12	417.452	427.043	274.245	155.853	-121.23	0.606144	1.45419	0.848048	3.68084
2200	uc008woy.1	Dnajc2	RecName: Full=DnaJ homolog subfamily C member 2; AltName: Full=Mouse Id associate 1; Short=MIDA1; AltName: Full=Zuotin-related factor 1;	906.286	951.722	565.841	330.553	-308.59	0.679569	1.52566	0.846088	3.67179
695	uc007sla.2	Ap3m1	AP-3 complex subunit mu-1	646.801	686.948	358.646	213.812	-126.51	0.850761	1.68386	0.833096	3.61178
2094	uc008zor.1	Denr	density-regulated protein	431.8	528.042	824.527	566.476	-38.2	-0.933204	-0.101362	0.831842	3.60599
2811	uc009quy.1	Filip1	filamin-A-interacting protein 1	362.394	371.274	944.228	546.863	-149.31	-1.38158	-0.558695	0.822883	3.5646
2416	uc008mab.1	Eif3j	eukaryotic translation initiation factor 3	688.524	714.481	241.771	141.927	-4.13	1.50987	2.33175	0.821881	3.55997
3539	uc009tgv.2	Htatsf1	RecName: Full=HIV Tat-specific factor 1 homolog;	1157.24	1149.63	644.755	362.343	-117	0.843867	1.66575	0.821881	3.55997
8253	uc007kkh.1	Wsb1	WD repeat and SOCS box-containing protein 1	155.248	177.725	153.057	99.7394	-367.64	0.0205026	0.833411	0.812908	3.51853
581	uc007zli.2	Alcam	CD166 antigen precursor	4415.38	8387.72	1882.46	2042.48	-235.64	1.22992	2.03796	0.808036	3.49602
6454	uc008zoi.1	Rsrc2	arginine/serine-rich coiled-coil protein 2	883.514	968.63	437.511	274.259	-142.68	1.01393	1.8204	0.80647	3.48879
2070	uc011yzx.1	Ddx46	probable ATP-dependent RNA helicase DDX46	906.36	1048.84	533.725	354.291	-64.33	0.763987	1.56579	0.8018	3.46721
1197	uc009cyj.1	C130022K22Rik	Mus musculus 0 day neonate thymus cDNA, RIKEN full-length enriched library, clone:A430008A03 product:HYPOTHETICAL 42.9 KDA PROTEIN homolog [Homo sapiens], full insert sequence.	268.099	287.806	239.41	147.471	-39.1	0.163284	0.964668	0.801384	3.46529
7679	uc009jpb.1	Tnrc6a	RecName: Full=Trinucleotide repeat-containing gene 6A protein;	357.401	427.176	672.032	461.429	-453.61	-0.910988	-0.111277	0.799711	3.45756
253	uc009jkj.1	6330503K22Rik	centrosomal protein CP110	390.687	426.9	496.364	311.943	-92.99	-0.345388	0.452616	0.798004	3.44968
4953	uc007ikd.1	Npm1	nucleophosmin	3264.81	3352.94	2132.01	1268.64	-23.7	0.614783	1.40214	0.787355	3.40049
5639	uc007gyr.1	Ppfia2	liprin-alpha-2	605.549	641.75	719.219	442.261	-80.1	-0.248189	0.537114	0.785304	3.39101
6705	uc007agu.1	Sgk3	serine/threonine-protein kinase Sgk3	302.524	396.193	352.503	269.538	-260.9	-0.220586	0.555713	0.776299	3.34942
8396	uc009gdn.1	Zfp146	zinc finger protein OZF	312.681	313.82	207.143	121.405	-235.9	0.594061	1.37011	0.776046	3.34825
3178	uc007rvv.2	Gpbp1	RecName: Full=Vasculin; AltName: Full=GC-rich promoter-binding protein 1; Short=mGPBP;	410.069	466.706	619.914	412.231	-375.48	-0.5962	0.179062	0.775262	3.34462
1952	uc008hby.1	D19Bwg1357e	D19Bwg1357e protein	575.642	582.43	580.54	345.227	-9.1	-0.0122242	0.754538	0.766762	3.30536
1349	uc007ujq.1	Ccdc25	coiled-coil domain-containing protein 25	535.435	585.668	219.414	142.04	-62.2	1.28705	2.04379	0.756732	3.25903
2728	uc009ogj.1	Fat3	protocadherin Fat 3	1211.04	1216.59	3904.45	2340.62	-67.6	-1.68887	-0.944049	0.744823	3.20402
2629	uc008wgx.1	Fam133b	RecName: Full=Protein FAM133B;	314.544	374.989	294.641	209.649	-97.64	0.0943	0.83887	0.74457	3.20285
1592	uc008kck.2	Cir1	corepressor interacting with RBPJ 1	547.395	624.541	236.395	161.36	-200.05	1.21138	1.95252	0.741135	3.18698
2172	uc008wky.2	Dmtf1	cyclin-D-binding Myb-like transcription factor 1	386.115	396.364	613.006	378.739	-189.4	-0.666872	0.0656239	0.732495	3.14708
8305	uc008xxw.1	Ythdc1	YTH domain containing 1	1026.48	975.582	598.431	344.206	-44.1	0.778444	1.50299	0.724549	3.11037
7227	uc009esh.2	Stk38l	serine/threonine-protein kinase 38-like	363.721	360.29	300.99	180.481	-112.9	0.273116	0.997313	0.724197	3.10874
5497	uc008tsc.1	Plaa	phospholipase A-2-activating protein	815.785	821.466	674.997	411.512	-327.34	0.273306	0.997266	0.72396	3.10765
4665	uc008oux.1	Mynn	myoneurin	177.054	209.955	160.353	115.719	-310.5	0.142944	0.859455	0.716511	3.07324
1656	uc007rkw.2	Cmya5	cardiomyopathy-associated protein 5	150.898	187.794	149.331	113.373	-90.8	0.015059	0.728072	0.713013	3.05708
5738	uc007ahs.2	Prex2	phosphatidylinositol	528.811	605.521	312.003	217.984	-480.95	0.761191	1.47395	0.71276	3.05591
1053	uc009gcf.1	BC027344	SubName: Full=Putative uncharacterized protein;	111.432	136.313	153.171	114.451	-174.11	-0.458979	0.252186	0.711166	3.04855
7459	uc011wxm.1	Tfb2m	Mus musculus B cells CRL-1669 BCL1 Clone 13.20-3B3 cDNA, RIKEN full-length enriched library, clone:G430128M24 product:HOUSE-KEEPING PROTEIN homolog [Mus musculus], full insert sequence.	260.11	274.441	287.156	185.628	-45.8	-0.14271	0.564086	0.706796	3.02836
8015	uc007idr.2	Ugp2	UTP--glucose-1-phosphate uridylyltransferase	1199.61	1256.06	1030.82	664.153	-372.1	0.21877	0.919312	0.700542	2.99947
7773	uc008lhv.1	Trim44	tripartite motif-containing protein 44	1617.86	1509	1220.51	700.806	-118.7	0.406596	1.1065	0.699906	2.99653
8072	uc012hed.1	Usp27x	ubiquitin carboxyl-terminal hydrolase 27	111.102	130.377	189.949	137.272	-456.5	-0.773726	-0.0743443	0.699382	2.99411
3716	uc008eiy.2	Iws1	protein IWS1 homolog	566.564	552.53	537.638	322.918	-132.8	0.0756039	0.774884	0.69928	2.99364
3246	uc008ice.2	Grk5	G protein-coupled receptor kinase 5	116.616	141.864	456.265	342.38	-406	-1.96811	-1.27109	0.69702	2.9832
7260	uc007upw.1	Sucla2	Mus musculus adult male cerebellum cDNA, RIKEN full-length enriched library, clone:1500017C15 product:succinate-Coenzyme A ligase, ADP-forming, beta subunit, full insert sequence.	3913.94	4240.84	1798.93	1203.23	-4.8	1.12148	1.81744	0.695957	2.97829
2650	uc007rgy.2	Fam172a	RecName: Full=Protein FAM172A; Flags: Precursor;	464.744	548.92	242.572	177.141	-162.7	0.938027	1.6317	0.693672	2.96774
8162	uc007pok.2	Vps41	vacuolar protein sorting-associated protein 41	1807.62	2164.39	2004.77	1485.48	-2	-0.149345	0.543028	0.692373	2.96174
2201	uc007vgc.2	Dnajc21	DnaJ (Hsp40) homolog, subfamily C, member 21	151.945	149.929	173.193	106.021	-93.9	-0.188837	0.499919	0.688757	2.94503
4347	uc009ltf.2	Mfap3l	microfibrillar-associated protein 3-like	148.914	159.123	203.09	134.727	-133	-0.447638	0.240108	0.687746	2.94037
1504	uc008xxc.2	Cenpc1	centromere protein C 1	301.073	385.258	344.466	274.24	-79.1	-0.19425	0.490385	0.684636	2.926
6097	uc008jlh.2	Rbm18	probable RNA-binding protein 18 isoform 1	704.519	640.788	258.478	146.269	-126.4	1.4466	2.13122	0.684621	2.92593
1629	uc007itr.1	Clk4	dual specificity protein kinase CLK4	265.123	247.711	401.096	233.378	-411.7	-0.597286	0.085993	0.683279	2.91973
7089	uc009lsd.1	Spcs3	signal peptidase complex subunit 3	575.053	613.008	141.745	94.1761	-37.7	2.0204	2.70247	0.68207	2.91415
7137	uc007rtm.1	Srek1ip1	protein SFRS12IP1	235.643	277.097	192.235	140.98	-35.7	0.293734	0.974898	0.681164	2.90996
3638	uc009jzc.1	Inpp5f	phosphatidylinositide phosphatase SAC2	845.324	929.15	2026.32	1391.92	-242.64	-1.26128	-0.583095	0.678186	2.89621
6792	uc009gtx.2	Slc17a7	vesicular glutamate transporter 1	995.436	841.34	1496.39	791.718	-153.6	-0.588082	0.0877032	0.675785	2.88511
2406	uc008njw.1	Eif2s2	eukaryotic translation initiation factor 2	1189.37	1325.97	610.925	427.199	-81.5	0.961134	1.63407	0.672936	2.87195
1815	uc007zpj.2	Crybg3	RecName: Full=Beta/gamma crystallin domain-containing protein 3;	161.058	147.369	220.708	126.798	-154.7	-0.454556	0.216896	0.671452	2.8651
4346	uc008lzg.1	Mfap1b	microfibrillar-associated protein 1B	2349.33	2334.11	1320.61	825.106	-42.7	0.831043	1.50022	0.66918	2.8546
7580	uc007rjo.2	Tmem167	protein kish-A precursor	296.122	347.494	191.792	141.766	-51.7	0.626647	1.29348	0.66683	2.84375
1522	uc009nmx.1	Cfdp1	craniofacial development protein 1	1053.88	1091.03	1852.02	1207.87	-41.4	-0.813391	-0.146775	0.666616	2.84276
3718	uc008hdb.1	Jak2	tyrosine-protein kinase JAK2	618.515	681.936	749.963	521.185	-207.99	-0.278011	0.38784	0.665851	2.83923
815	uc009uhk.1	Armcx5	armadillo repeat-containing X-linked protein 5	262.632	313.343	327.983	246.69	-237.93	-0.32058	0.345047	0.665627	2.83819
4345	uc008lzh.1	Mfap1a	microfibrillar-associated protein 1	2349.32	2334.11	1328.32	832.145	-41.9	0.822642	1.48797	0.665325	2.8368
4353	uc008owh.2	Mfn1	mitofusin-1	537.133	589.943	555.893	385.39	-102.5	-0.0495282	0.614256	0.663784	2.82968
8260	uc008scc.1	Wwp1	NEDD4-like E3 ubiquitin-protein ligase WWP1	381.669	391.583	553.989	358.927	-391.16	-0.537535	0.125628	0.663162	2.8268
2491	uc008jpw.2	Epc2	enhancer of polycomb homolog 2	560.522	559.361	605.881	382.135	-188.1	-0.112261	0.549696	0.661957	2.82124
677	uc008qlu.2	Anp32e	acidic leucine-rich nuclear phosphoprotein 32	1075.84	1089.01	872.206	558.453	-137.5	0.302724	0.963508	0.660784	2.81582
3189	uc009uwg.2	Gpm6b	neuronal membrane glycoprotein M6-b isoform 4	10018.9	10057.6	3015.84	1915.12	-108.42	1.73209	2.39277	0.660684	2.81536
5880	uc007anh.1	Ptp4a1	protein tyrosine phosphatase type IVA 1	415.332	440.751	530.129	355.9	-205.65	-0.35208	0.308491	0.660571	2.81483
43	uc007urd.1	1200011I18Rik	hypothetical protein LOC67467	431.332	486.321	365.142	261.25	-35.6	0.240338	0.896475	0.656137	2.79435
6479	uc009dbw.1	Rybp	RING1 and YY1-binding protein	757.261	775.005	276.666	179.875	-40.9	1.45264	2.10721	0.654564	2.78709
6646	uc009opk.1	2016-09-07	septin-7	7253.39	8173.55	2354.64	1687.99	-28	1.62315	2.27566	0.652511	2.7776
8330	uc007cwg.2	Zbtb41	zinc finger and BTB domain-containing protein	159.446	163.051	163.894	106.703	-369.22	-0.0396978	0.611726	0.651424	2.77258
4886	uc007ntf.1	Nin	ninein isoform 1	340.099	302.4	934.618	529.114	-861.35	-1.45842	-0.807118	0.651303	2.77202
3911	uc007hah.2	Krr1	Mus musculus 10 days embryo whole body cDNA, RIKEN full-length enriched library, clone:2610511F02 product:DNA segment, Chr 10, ERATO Doi 773, expressed, full insert sequence.	563.366	575.917	236.651	154.056	-98.96	1.25131	1.90241	0.651101	2.77109
1510	uc009oea.2	Cep57	centrosomal protein of 57 kDa	257.451	281.929	169.323	118.113	-249.1	0.604518	1.25517	0.650647	2.76899
5107	uc007bcc.1	Orc2	origin recognition complex subunit 2 isoform B	307.764	327.603	379.173	257.201	-98.7	-0.301032	0.349054	0.650086	2.7664
3849	uc008dzf.2	Kif5b	kinesin-1 heavy chain	2258.96	2487.5	963.56	676.679	-218.8	1.22921	1.87815	0.648942	2.76112
208	uc008rur.1	4922501L14Rik	hypothetical protein LOC209601	151.206	168.158	154.162	109.38	-67.7	-0.0279307	0.620469	0.6484	2.75861
333	uc009mit.1	Abce1	ATP-binding cassette sub-family E member 1	1572.02	1632.09	651.243	432.393	-88.6	1.27135	1.91631	0.644955	2.7427
489	uc007idg.1	Aftph	Mus musculus adult male testis cDNA, RIKEN full-length enriched library, clone:4930465J06 product:hypothetical protein, full insert sequence.	1082.6	1094.91	968.968	627.283	-96.84	0.159981	0.803626	0.643645	2.73665
8440	uc008dsq.1	Zfp36l2	zinc finger protein 36, C3H1 type-like 2	206.059	199.247	150.875	93.4762	-91.5	0.449708	1.09189	0.642177	2.72987
3459	uc012gcf.1	Hmgb1	SubName: Full=Putative uncharacterized protein Hmgb1;	440.896	574.663	600.316	501.449	-146.5	-0.445283	0.196612	0.641895	2.72857
8401	uc007pql.2	Zfp187	zinc finger protein 187	480.851	495.055	259.52	171.237	-75.8	0.889741	1.53159	0.641852	2.72837
8340	uc011wsb.1	Zc3h11a	zinc finger CCCH domain-containing protein 11A	505.904	537.237	626.536	426.555	-301.67	-0.308535	0.332824	0.641359	2.72609
1436	uc007dvs.2	Cdc42bpa	Mus musculus myotonic dystrophy kinase-related CDC-42-binding kinase-alpha mRNA, partial cds.	1304.59	1536.6	2156.96	1629.3	-154.57	-0.725406	-0.084517	0.640889	2.72392
156	uc009uat.1	2610029G23Rik	hypothetical protein LOC67683	203.718	245.168	212.843	164.387	-9.5	-0.0632213	0.576673	0.639894	2.71932
7732	uc008lhl.1	Traf6	RecName: Full=TNF receptor-associated factor 6; EC=6.3.2.-; AltName: Full=E3 ubiquitin-protein ligase TRAF6;	165.318	172.592	167.683	112.37	-174.4	-0.0204944	0.619112	0.639606	2.71799
8345	uc008khx.1	Zc3h15	zinc finger CCCH domain-containing protein 15	1762.13	1673.77	1270.19	776.22	-28.2	0.472277	1.10856	0.636283	2.70264
8554	uc007vtd.1	Zhx1	zinc fingers and homeoboxes protein 1	586.282	637.63	654.815	458.439	-308.51	-0.15949	0.475988	0.635479	2.69893
152	uc009tdr.1	2610018G03Rik	serine/threonine-protein kinase MST4	647.839	587.387	222.019	129.674	-304.77	1.54495	2.17942	0.634464	2.69424
514	uc008goj.1	Ahnak	AHNAK nucleoprotein isoform 1	477.832	475.662	441.835	283.55	-110.2	0.112998	0.746333	0.633335	2.68902
5225	uc009uee.1	Pcdh11x	protocadherin 11 X-linked	345.822	420.731	231.227	181.455	-154	0.580721	1.21328	0.632563	2.68546
1114	uc009ocz.2	Birc2	baculoviral IAP repeat-containing protein 2	349.843	388.174	320.074	229.47	-208.82	0.128302	0.758395	0.630093	2.67405
3155	uc008yqb.1	Golga3	SubName: Full=Putative uncharacterized protein Golga3;	724.139	743.837	1163.79	772.606	-132.9	-0.684498	-0.0547466	0.629752	2.67247
8526	uc009lxj.1	Zfp869	zinc finger protein 869	287.404	301.769	325.541	221.022	-282.31	-0.17976	0.449257	0.629016	2.66908
201	uc008ufd.1	4732418C07Rik	hypothetical protein LOC230648	342.777	388.559	435.317	319.172	-191.44	-0.344795	0.283801	0.628595	2.66713
7658	uc009uwx.1	Tmsb4x	thymosin beta-4	7791.68	10122.6	3352.94	2819.53	-33.7	1.21651	1.84406	0.627549	2.6623
8087	uc009jge.1	Usp47	Mus musculus 3 days neonate thymus cDNA, RIKEN full-length enriched library, clone:A630020C16 product:weakly similar to UBIQUITIN CARBOXYL-TERMINAL HYDROLASE 64E (EC 3.1.2.15) (UBIQUITIN THIOLESTERASE 64E) (UBIQUITIN-SPECIFIC PROCESSING PROTEASE 64E) (DEUBIQUITINATING ENZYME 64E) [Drosophila melanogaster], full insert sequence.	1307.01	1409.77	1503.37	1049.89	-97.8	-0.201929	0.425217	0.627147	2.66044
4638	uc008mea.1	mUBPY	Mus musculus mUBPY mRNA for deubiquitinating enzyme UBPY, complete cds.	895.448	978.928	1045.91	740.533	-66.5	-0.224077	0.402639	0.626716	2.65845
1966	uc012dvj.1	D5Ertd579e	hypothetical protein LOC320661	963.922	910.268	3231.32	1976.32	-128.5	-1.74514	-1.11845	0.626685	2.6583
3028	uc007kqu.1	Ggnbp2	gametogenetin-binding protein 2	1261.09	1297.51	1190.66	796.126	-95.5	0.0829028	0.70468	0.621778	2.63564
6931	uc007ssq.1	Slmap	sarcolemmal membrane-associated protein	1642.75	1640.03	1404.97	913.274	-640.11	0.225575	0.844606	0.619031	2.62295
5708	uc009dcb.1	Ppp4r2	serine/threonine-protein phosphatase 4	1283.75	1201.71	692.166	422.118	-143.5	0.891177	1.50937	0.618197	2.6191
5002	uc009cbq.2	Nt5c3	cytosolic 5'-nucleotidase 3	502.579	610.457	362.947	287.392	-67.7	0.469591	1.08687	0.617281	2.61487
5021	uc009jjj.2	Nucb2	nucleobindin-2 isoform 2	259.993	298.786	301.302	225.781	-94.9	-0.212738	0.404193	0.616931	2.61325
4116	uc009hcw.1	Luzp2	leucine zipper protein 2 precursor	651.795	694.113	343.088	238.439	-286.9	0.925841	1.54155	0.615707	2.6076
1098	uc007rqb.1	Bdp1	SubName: Full=Putative uncharacterized protein Bdp1;	229.966	242.943	381.233	264.278	-327.08	-0.729249	-0.121439	0.60781	2.57112
2541	uc008elu.1	Etf1	eukaryotic peptide chain release factor subunit	1287.88	1347.9	937.605	644.417	-78.8	0.457945	1.06465	0.6067	2.56599
2844	uc009tit.1	Fmr1	Mus musculus fragile X mental retardation protein FMRP mRNA, complete cds, alternatively spliced.	860.171	862.92	349.113	230.029	-143.2	1.30093	1.90741	0.606486	2.565
1399	uc009qql.2	Ccpg1	SubName: Full=Putative uncharacterized protein; Flags: Fragment;	751.501	815.041	476.454	339.409	-154.7	0.657438	1.26385	0.60641	2.56465
172	uc009ejz.2	2700089E24Rik	hypothetical protein LOC381820	542.157	512.168	155.002	96.2104	-88.5	1.80642	2.41235	0.605927	2.56242
2176	uc008sht.2	Dnaja1	dnaJ homolog subfamily A member 1	6892.93	6514.55	3142.67	1952.26	-105.8	1.13313	1.73852	0.605394	2.55996
8490	uc007laq.1	Zfp652	zinc finger protein 652	139.536	161.511	364.323	277.325	-79.1	-1.38458	-0.779941	0.604638	2.55646
6276	uc007yyo.2	Rnf168	E3 ubiquitin-protein ligase RNF168	383.993	406.429	634.176	441.826	-297.39	-0.723804	-0.120475	0.603329	2.55042
7394	uc007uvl.1	Tbc1d4	TBC1 domain family member 4	243.328	266.786	177.964	128.52	-343.8	0.451315	1.05369	0.602375	2.54601
4741	uc008sbn.1	Nbn	nibrin	290.666	310.457	206.67	145.418	-53.6	0.492031	1.09419	0.602161	2.54502
660	uc007iwf.1	Ankrd43	ankyrin repeat domain-containing protein 43	1869.7	1712.05	1320.38	796.629	-121.41	0.501852	1.10374	0.601891	2.54378
3563	uc007pkn.2	Idi1	isopentenyl-diphosphate Delta-isomerase 1	759.429	783.492	229.124	155.938	-104.2	1.72879	2.32894	0.600156	2.53576
7255	uc008qzr.3	Stxbp3a	syntaxin-binding protein 3	430.575	556.483	262.419	223.775	-84.82	0.714392	1.31429	0.599898	2.53457
8003	uc007cxe.2	Uchl5	ubiquitin carboxyl-terminal hydrolase isozyme L5	652.481	736.517	424.068	315.841	-46.5	0.621638	1.22152	0.599882	2.53449
8188	uc007uta.1	Wbp4	WW domain-binding protein 4	693.894	791.189	1113.33	837.765	-180.7	-0.682096	-0.082522	0.599574	2.53307
1128	uc009dlo.1	Bms1	ribosome biogenesis protein BMS1 homolog	425.682	372.245	652.863	376.799	-403.54	-0.617003	-0.017545	0.599458	2.53254
3418	uc012ftw.1	Hirip3	HIRA-interacting protein 3	317.305	370.818	683.681	527.43	-145.2	-1.10745	-0.508268	0.599187	2.53128
4311	uc007iok.2	Med7	mediator of RNA polymerase II transcription	331.441	377.189	153.973	115.691	-165	1.10607	1.70501	0.59894	2.53014
2085	uc007qhv.2	Dek	protein DEK	1146.85	1201.93	284.645	197.009	-59.04	2.01043	2.60902	0.598584	2.5285
4544	uc008owp.2	Mrpl47	39S ribosomal protein L47, mitochondrial	362.422	451.794	234.473	193.206	0	0.628248	1.22553	0.597277	2.52246
2656	uc008hqb.1	Fam178a	hypothetical protein LOC226151	339.167	348.958	496.33	337.573	-388.79	-0.549302	0.047852	0.597154	2.52189
6091	uc008sao.2	Rbm12b	RNA-binding protein 12B-A	374.291	304.287	334.734	179.951	-229.3	0.161148	0.75783	0.596681	2.51971
3719	uc008euj.2	Jakmip2	Mus musculus adult male olfactory brain cDNA, RIKEN full-length enriched library, clone:6430702L21 product:hypothetical protein, full insert sequence.	610.197	635.045	813.281	559.815	-170.31	-0.414477	0.181907	0.596384	2.51834
8342	uc009plv.2	Zc3h12c	probable ribonuclease ZC3H12C	290.12	275.771	292.461	183.934	-21	-0.0115946	0.584284	0.595879	2.516
7509	uc007nuh.1	Timm9	mitochondrial import inner membrane translocase	331.284	368.359	162.759	119.74	-112.6	1.02533	1.6212	0.595871	2.51597
1622	uc008zoa.1	Clip1	CAP-Gly domain-containing linker protein 1	1172.34	1324.26	1442.38	1079.12	-103.4	-0.299069	0.295337	0.594407	2.5092
8374	uc008jpc.1	Zeb2	zinc finger E-box-binding homeobox 2 isoform 2	691.823	781.635	866.452	648.901	-197.6	-0.324717	0.268496	0.593213	2.50369
5424	uc008jyp.1	Phospho2	pyridoxal phosphate phosphatase PHOSPHO2	174.979	206.304	282.51	220.851	-401.31	-0.691119	-0.0983072	0.592812	2.50184
3091	uc007ojk.1	Gm4027	eukaryotic translation initiation factor 1A-like	236.906	293.106	173.612	142.56	-137.04	0.448451	1.03985	0.591398	2.49531
6929	uc008hvf.2	Slk	STE20-like serine/threonine-protein kinase	1673.58	1845.17	1103.88	807.99	-92.3	0.600355	1.19135	0.590993	2.49343
8516	uc008khu.1	Zfp804a	zinc finger protein 804A	272.252	306.78	283.728	212.289	-114.43	-0.0595649	0.531176	0.590741	2.49227
8413	uc009oiu.2	Zfp266	zinc finger protein 426-like	689.152	712.427	337.917	232.053	-141.1	1.02816	1.61829	0.59013	2.48945
5515	uc009kaq.1	Plekha1	SubName: Full=Putative uncharacterized protein Plekha1;	731.007	836.031	803.811	610.698	-63.7	-0.136972	0.453099	0.590071	2.48917
3747	uc007eii.2	Katna1	katanin p60 ATPase-containing subunit A1	154.019	149.987	261.22	169.071	-53.3	-0.762158	-0.172786	0.589371	2.48594
4657	uc007jnx.1	Myh10	SubName: Full=Myosin, heavy polypeptide 10, non-muscle; SubName: Full=Putative uncharacterized protein;	4855.43	4902.28	5517.21	3707.39	-121.4	-0.184341	0.403052	0.587392	2.4768
8480	uc009mez.2	Zfp617	zinc finger protein 617	337.81	449.932	322.026	285.49	-56.9	0.0690319	0.65627	0.587238	2.47609
1317	uc007lck.1	Cbx1	chromobox protein homolog 1	480.808	491.905	323.551	220.464	-115.9	0.571469	1.15784	0.586371	2.47208
8536	uc009qyu.2	Zfp949	hypothetical protein LOC71640	199.237	206.881	278.606	192.969	-273.04	-0.483745	0.100428	0.584173	2.46193
6607	uc008ovh.1	Sec62	translocation protein SEC62	1296.02	1378.33	801.538	568.728	-223.1	0.693251	1.27711	0.583859	2.46048
8411	uc009gde.1	Zfp260	zinc finger protein 260	360.798	356.291	214.841	141.605	-234.59	0.747918	1.33119	0.583267	2.45775
3654	uc008rzg.2	Ints8	integrator complex subunit 8	504.859	469.551	349.147	216.849	-62.3	0.532046	1.11459	0.582543	2.4544
5926	uc008oob.2	Pxmp3	peroxisome biogenesis factor 2	163.04	195.164	239.577	191.522	-225.71	-0.555267	0.0271781	0.582445	2.45395
4934	uc007bdy.1	Nop58	nucleolar protein 58	735.753	695.682	376.337	238.203	-87.9	0.967199	1.54624	0.579037	2.43821
5789	uc007qbn.2	Prpf4b	serine/threonine-protein kinase PRP4 homolog	892.225	967.12	464.452	337.252	-60.2	0.941879	1.51987	0.577989	2.43337
6074	uc007upp.2	Rb1	retinoblastoma-associated protein	454.08	480.937	349.362	248.024	-85.4	0.378227	0.955371	0.577144	2.42946
8391	uc009foz.2	Zfp111	zinc finger protein 111	207.447	218.137	220.295	155.305	-46.6	-0.0866965	0.490136	0.576832	2.42802
7593	uc009mhr.2	Tmem184c	transmembrane protein 184C	202.549	223.019	501.521	370.905	-172.8	-1.30804	-0.733883	0.574153	2.41565
7161	uc008rvm.1	Srsf11	splicing factor, arginine/serine-rich 11 isoform	852.133	886.039	905.883	633.215	-109	-0.0882453	0.484675	0.57292	2.40995
6145	uc009plq.2	Rdx	radixin isoform a	983.563	1049.19	627.577	450.747	-289.4	0.648226	1.21889	0.570661	2.39951
1824	uc008qsg.2	Csde1	cold shock domain-containing protein E1 isoform	4123.79	4409.19	3292.23	2371.91	-192.2	0.324906	0.894467	0.569561	2.39443
2920	uc012hde.1	Fyco1	Mus musculus mRNA for FYVE and coiled-coil domain containing 1 (Fyco1 gene).	142.088	186.426	246.622	218.051	-177.22	-0.795517	-0.226064	0.569453	2.39393
1388	uc007ilz.1	Ccng1	cyclin-G1	212.294	272.965	390.268	338.709	-148.1	-0.878397	-0.311331	0.567067	2.38291
6943	uc009tbl.2	Smarca1	probable global transcription activator SNF2L1	860.95	920.546	1195.02	862.628	-58.53	-0.473037	0.0937507	0.566787	2.38162
8587	uc008rve.1	Zranb2	zinc finger Ran-binding domain-containing	1236.48	1255.13	873.976	599.032	-30.4	0.500577	1.06713	0.566556	2.38055
6934	uc007imp.1	Slu7	pre-mRNA-splicing factor SLU7	760.601	807.595	1191.72	854.464	-69.3	-0.647838	-0.0813871	0.566451	2.38007
1521	uc008pal.1	Cetn4	Mus musculus centrin 4 mRNA, complete cds.	140.524	169.71	196.286	160.139	-35.2	-0.482144	0.0837477	0.565891	2.37748
8514	uc009gcd.2	Zfp790	zinc finger protein 790	174.387	158.675	306.697	188.598	-133.7	-0.814516	-0.249239	0.565277	2.37464
6641	uc007cea.2	2016-09-02	septin-2 a	1109.13	1189.36	506.053	366.922	-59.6	1.13207	1.69664	0.564564	2.37135
4319	uc008tib.1	Megf9	multiple epidermal growth factor-like domains	361.574	423.721	279.365	221.542	-35.6	0.372138	0.935536	0.563399	2.36597
6282	uc007vmq.1	Rnf19a	E3 ubiquitin-protein ligase RNF19A	362.538	365.376	531.675	362.787	-115.04	-0.552411	0.0102592	0.562671	2.36261
6284	uc008svy.2	Rnf20	SubName: Full=Ring finger protein 20; Flags: Fragment;	850.81	836.96	788.063	525.557	-174.7	0.110527	0.671312	0.560786	2.3539
157	uc008scx.2	2610029I01Rik	hypothetical protein LOC77032	138.114	171.622	173.737	146.411	-20.8	-0.331054	0.229209	0.560263	2.35149
7870	uc007ohg.1	Ttll5	tubulin polyglutamylase TTLL5	108.899	177.75	550.873	609.95	-653.42	-2.33873	-1.77884	0.559892	2.34977
8439	uc007qzi.1	Zfp369	SubName: Full=Putative uncharacterized protein;	410.148	413.084	377.878	258.175	-32.89	0.118224	0.678083	0.559859	2.34962
2534	uc007tgm.2	Ero1l	ERO1-like protein alpha precursor	343.459	354.488	257.902	180.812	-36.8	0.413313	0.971247	0.557934	2.34072
1425	uc011zmv.1	Cdadc1	cytidine and dCMP deaminase domain-containing	241.901	265.849	580.962	433.746	-49.5	-1.26403	-0.706242	0.557784	2.34003
8495	uc009afq.1	Zfp68	zinc finger protein 68 isoform a	416.417	444.08	323.684	234.721	-131.9	0.363445	0.919872	0.556427	2.33377
8119	uc009tqc.1	Vbp1	prefoldin subunit 3	933.395	1045.27	364.826	277.883	-11.2	1.35528	1.91133	0.55605	2.33202
3098	uc011zrp.1	Gm5803	predicted gene 5803	565.006	784.388	725.763	685.572	-32.72	-0.361233	0.194259	0.555492	2.32945
1626	uc011wlk.1	Clk1	dual specificity protein kinase CLK1	419.013	377.122	362.593	222.072	-491.9	0.208642	0.764006	0.555364	2.32885
4680	uc008tsn.1	Mysm1	histone H2A deubiquitinase MYSM1	191.508	223.032	164.449	130.355	-7.7	0.219766	0.774797	0.555031	2.32731
7749	uc007npy.1	Trappc6b	trafficking protein particle complex subunit 6B	652.719	720.312	881.218	662.412	-247.12	-0.433037	0.120892	0.553929	2.32223
7483	uc008eal.1	Thoc1	THO complex subunit 1	226.334	251.501	274.308	207.861	-216.17	-0.277345	0.274946	0.552292	2.31466
3052	uc007pnq.1	Gli3	zinc finger protein GLI3	120.676	130.603	182.309	134.575	-186.94	-0.595244	-0.0432259	0.552018	2.3134
6300	uc009anb.1	Rnf6	E3 ubiquitin-protein ligase RNF6	716.47	706.039	827.839	556.93	-112.5	-0.208443	0.342253	0.550696	2.30729
7006	uc007qdm.1	Snrnp48	U11/U12 small nuclear ribonucleoprotein 48 kDa	171.846	151.623	229.325	138.142	-26	-0.416281	0.134334	0.550615	2.30692
7074	uc007pif.2	Sp4	transcription factor Sp4 isoform 1	557.36	592.285	306.219	222.28	-90.9	0.864046	1.41391	0.549869	2.30347
403	uc007bqo.2	Acsl3	long-chain-fatty-acid--CoA ligase 3 isoform a	1686.89	1999.29	1751.6	1418.08	-196.6	-0.0543019	0.495543	0.549845	2.30336
7750	uc012bad.1	Trappc8	hypothetical protein LOC75964 isoform 1	986.209	1033.33	687.184	492.622	-465.09	0.521198	1.06875	0.547548	2.29275
5572	uc007nlp.1	Pnpla8	calcium-independent phospholipase A2-gamma	1041.8	1044.17	980.089	672.128	-165.19	0.0880996	0.63555	0.54745	2.2923
6545	uc009qss.2	Scg3	secretogranin-3 isoform 1 precursor	2198.03	2686.87	1502.74	1257.57	-119.93	0.548611	1.09528	0.546674	2.28871
4682	uc009lec.1	Myst3	histone acetyltransferase MYST3	576.579	604.144	793.708	569.845	-158.45	-0.461091	0.0843247	0.545416	2.2829
2512	uc007rsk.2	Erbb2ip	protein LAP2 isoform 1	1043.03	1187.87	813.546	635.22	-135.91	0.358483	0.903049	0.544566	2.27898
779	uc008pjm.1	Arhgef26	Rho guanine nucleotide exchange factor (GEF) 26	253.834	276.579	179.717	134.301	-360.1	0.498157	1.04222	0.544063	2.27665
2393	uc008pht.2	Eif2a	eukaryotic translation initiation factor 2A	988.35	1093.99	806.787	612.978	-374	0.292834	0.835695	0.542861	2.2711
750	uc009kug.1	Arglu1	arginine and glutamate-rich protein 1	953.472	871.888	994.146	624.151	-123	-0.0602663	0.482248	0.542514	2.2695
2725	uc007bgk.2	Fastkd2	FAST kinase domain-containing protein 2	202.458	201.087	189.325	129.249	-50.6	0.0967606	0.637673	0.540913	2.2621
6447	uc009ijm.2	Rsf1	remodeling and spacing factor 1	887.685	899.509	654.65	456.206	-21.5	0.439324	0.979451	0.540127	2.25847
4654	uc008mbw.2	Myef2	myelin expression factor 2 isoform 1	1163.94	1155.6	954.336	651.692	-66.74	0.286442	0.826378	0.539936	2.25759
1191	uc007bbq.1	Bzw1	basic leucine zipper and W2 domain-containing	2445.39	2493.24	1260.9	884.389	-26.3	0.955613	1.49527	0.539658	2.2563
2073	uc007fho.1	Ddx50	ATP-dependent RNA helicase DDX50	784.597	685.538	889.159	534.478	-132.59	-0.180488	0.359105	0.539593	2.256
5458	uc007rrs.1	Pik3r1	phosphatidylinositol 3-kinase regulatory subunit	1339	1520.12	1520.75	1187.83	-250.11	-0.183622	0.355863	0.539485	2.2555
7702	uc009rgl.1	Topbp1	DNA topoisomerase 2-binding protein 1	253.578	286.074	268.539	208.523	-18.3	-0.082699	0.45618	0.538879	2.2527
4084	uc009rvm.2	Lrrfip2	leucine-rich repeat flightless-interacting	310.774	378.151	620.655	519.852	-190.5	-0.997928	-0.459136	0.538792	2.2523
8414	uc009gcl.1	Zfp27	zinc finger protein 27	233.285	242.424	325.371	232.905	-109.4	-0.479995	0.0577919	0.537786	2.24766
1414	uc008jub.1	Cd302	CD302 antigen	355.408	391.018	313.587	237.758	-102.1	0.180612	0.717739	0.537127	2.24461
5817	uc008tkw.1	Psip1	PC4 and SFRS1-interacting protein	4890.73	5352.15	2156.68	1627.18	-213.4	1.18124	1.71774	0.536507	2.24175
202	uc007qoe.2	4732471D19Rik	hypothetical protein LOC319719	325.125	346.594	223.676	164.501	-49.5	0.539584	1.07515	0.53557	2.23742
4604	uc007qzw.2	Mterfd1	mTERF domain-containing protein 1, mitochondrial	303.734	335.539	186.18	142.04	-279.62	0.706111	1.24018	0.53407	2.23049
8588	uc007iem.1	Zrsr1	U2 small nuclear ribonucleoprotein auxiliary	682.564	709.657	1015.69	729.861	-465.29	-0.573423	-0.0404983	0.532924	2.2252
4978	uc008ubw.1	Nrd1	nardilysin precursor	1288.29	1297.34	1538.95	1072.02	-284.96	-0.256489	0.275222	0.531711	2.21959
2481	uc007vpu.1	Eny2	enhancer of yellow 2 transcription factor	539.187	623.671	288.926	231.448	-45	0.900085	1.4301	0.530013	2.21175
8390	uc009fej.2	Zfp110	zinc finger protein 110	274.492	330.009	256.883	213.897	-137.14	0.0956538	0.625585	0.529931	2.21137
8589	uc009uuz.2	Zrsr2	U2 small nuclear ribonucleoprotein auxiliary	253.325	265.1	307.388	222.81	-164.5	-0.279067	0.250725	0.529792	2.21073
7827	uc008qrw.1	Tspan2	tetraspanin-2	892.119	1089.11	384.024	324.82	-108.1	1.21604	1.74544	0.529398	2.20891
5182	uc007rkz.1	Papd4	poly(A) RNA polymerase GLD2	276.893	276.052	273.983	189.384	-116.7	0.0152387	0.543627	0.528388	2.20424
7355	uc008eqi.2	Taf7	transcription initiation factor TFIID subunit 7	184.284	194.608	183.552	134.433	-113.21	0.00574129	0.533679	0.527937	2.20216
3850	uc008jpy.1	Kif5c	kinesin heavy chain isoform 5C	4910.29	5010.5	6114.98	4328.66	-193.41	-0.316539	0.211033	0.527572	2.20048
3460	uc009apb.1	Hmgb1	high mobility group protein B1	3968.11	4424.62	3864.2	2989.28	-146.5	0.0382829	0.565755	0.527472	2.20001
670	uc009ook.2	Anln	actin-binding protein anillin	689.256	789.938	717.394	571.207	-84.41	-0.0577254	0.467728	0.525453	2.19069
295	uc009aft.2	A430033K04Rik	SubName: Full=Putative uncharacterized protein;	265.314	286.492	370.489	277.959	-36.3	-0.481732	0.0436264	0.525359	2.19025
4388	uc011wql.1	Mki67ip	RecName: Full=MKI67 FHA domain-interacting nucleolar phosphoprotein; AltName: Full=Nucleolar protein interacting with the FHA domain of pKI-67; Short=mNIFK;	462.479	497.372	517.66	386.837	-9.9	-0.162616	0.362598	0.525214	2.18958
1126	uc007taw.1	Bmpr1a	bone morphogenetic protein receptor type-1A	275.887	314.711	384.206	304.611	-164.6	-0.4778	0.0470627	0.524862	2.18796
3156	uc009rzr.1	Golga4	SubName: Full=Putative uncharacterized protein; Flags: Fragment;	1188.99	1267.65	1194.55	885.354	-94.9	-0.00673003	0.51783	0.52456	2.18656
3536	uc007bab.2	Hspd1	60 kDa heat shock protein, mitochondrial	3918.34	3667.25	2204.2	1434.31	-95.6	0.829985	1.35434	0.524358	2.18563
5140	uc008sbc.2	Otud6b	OTU domain-containing protein 6B	604.224	605.663	735.863	512.898	-63.9	-0.284353	0.239844	0.524197	2.18488
1226	uc008tvg.1	Cachd1	VWFA and cache domain-containing protein 1	124.891	129.21	175.703	126.562	-225	-0.492476	0.029876	0.522352	2.17636
4915	uc008hjr.2	Noc3l	nucleolar complex protein 3 homolog	273.304	257.349	232.567	152.504	-44.7	0.232857	0.754879	0.522023	2.17484
728	uc008edq.2	Aqp4	aquaporin-4	505.54	559.311	200.427	154.529	-149.3	1.33475	1.85577	0.521024	2.17023
6634	uc009qva.1	Senp6	RecName: Full=Sentrin-specific protease 6; EC=3.4.22.-; AltName: Full=SUMO-1-specific protease 1; AltName: Full=Sentrin/SUMO-specific protease SENP6;	582.079	595.987	926.58	661.258	-454.1	-0.6707	-0.14993	0.52077	2.16905
8537	uc008bxw.1	Zfp952	hypothetical protein LOC240067	206.711	231.636	160.346	125.275	-26.1	0.366426	0.886762	0.520337	2.16705
2959	uc008egq.2	Galnt1	polypeptide N-acetylgalactosaminyltransferase 1	304.775	341.295	499.215	389.874	-113.2	-0.711918	-0.191992	0.519926	2.16515
3524	uc007zrp.2	Hspa13	heat shock 70 kDa protein 13 precursor	652.511	655.366	240.857	168.711	-20.8	1.43783	1.95775	0.519922	2.16514
1213	uc008sak.1	C430048L16Rik	RNA-binding protein 12B-B	412.858	323.755	344.574	188.579	-179.4	0.260833	0.77973	0.518897	2.1604
8327	uc009szp.1	Zbtb33	transcriptional regulator Kaiso	654.949	697.297	239.364	177.907	-141.9	1.45218	1.97065	0.518469	2.15843
2915	uc008oxk.2	Fxr1	fragile X mental retardation syndrome-related	1473.3	1428.74	886.975	600.621	-3	0.732089	1.25022	0.51813	2.15686
3816	uc009dnd.2	Kdm5a	SubName: Full=Putative uncharacterized protein;	619.003	635.262	612.838	439.81	-212.2	0.0144411	0.530471	0.51603	2.14716
2532	uc008jsh.1	Ermn	ermin	1495.68	1637.13	461.49	353.269	-6.5	1.69643	2.21233	0.515895	2.14654
1900	uc007rtj.1	Cwc27	peptidyl-prolyl cis-trans isomerase CWC27	270.704	269.045	274.67	190.935	-79.1	-0.02098	0.494764	0.515744	2.14584
4760	uc007bvl.1	Ncl	nucleolin	4820.3	4775.29	1529.72	1060.42	-91.9	1.65585	2.17095	0.515095	2.14284
3473	uc008iok.1	Hnmt	histamine N-methyltransferase	420.884	516.752	401.746	345.265	-10.7	0.0671408	0.581769	0.514628	2.14068
244	uc009ofv.2	5830418K08Rik	hypothetical protein LOC319675	181.958	226.156	182.553	158.862	-77.6	-0.00471071	0.509547	0.514258	2.13897
8317	uc007nyd.2	Zbtb1	zinc finger and BTB domain-containing protein 1	182.839	165.502	153.8	97.5064	-262	0.249514	0.76328	0.513766	2.1367
8386	uc008lwc.1	Zfp106	zinc finger protein 106	772.845	721.529	3062.08	2004.02	-84.9	-1.98626	-1.47377	0.512494	2.13082
4379	uc008txd.1	Mier1	mesoderm induction early response protein 1	217.342	205.521	302.528	200.576	-62.4	-0.477101	0.0351385	0.512239	2.12965
4685	uc007ngd.1	Myt1l	myelin transcription factor 1-like protein	3122.45	3216.45	2518.72	1819.17	-335.95	0.309988	0.82219	0.512202	2.12948
2185	uc008rsq.2	Dnajb4	dnaJ homolog subfamily B member 4	1833.04	1819.22	1029.45	716.454	-227.45	0.832361	1.34437	0.512012	2.1286
5950	uc008ibn.2	Rab11fip2	Rab11-family interacting protein 2 isoform 1	559.687	613.56	533.609	410.433	-160.2	0.0688373	0.580057	0.51122	2.12494
3841	uc007xhr.2	Kif21a	Mus musculus Kif21a (Kif21a) mRNA, complete cds.	2805.55	2920.11	2553.8	1865.05	-129.5	0.135639	0.646805	0.511166	2.12469
4279	uc008sey.1	Mdn1	SubName: Full=Midasin homolog (Yeast);	255.224	253.927	503.953	351.935	-67.2	-0.981527	-0.470894	0.510633	2.12223
5321	uc008xnw.1	Pds5a	sister chromatid cohesion protein PDS5 homolog	838.93	886.45	590.357	438.155	-201.2	0.506962	1.0166	0.509637	2.11763
1124	uc008ily.1	Bmi1	polycomb complex protein BMI-1	253.731	277.829	468.859	360.725	-230.88	-0.885855	-0.376699	0.509156	2.11541
207	uc009mpv.2	4921524J17Rik	hypothetical protein LOC66714	231.688	228.499	162.605	112.72	-64.1	0.510806	1.01944	0.508636	2.11301
4601	uc008pow.1	Mtap9	microtubule-associated protein 9	1134.94	1130.33	471.78	330.317	-86.92	1.26642	1.77483	0.508403	2.11193
6038	uc008qve.1	Rap1a	ras-related protein Rap-1A precursor	833.352	915.375	628.349	485.224	-44.3	0.407362	0.915713	0.508352	2.11169
4132	uc009sgm.1	Lztfl1	leucine zipper transcription factor-like protein	665.048	661.741	177.694	124.367	-3.4	1.90406	2.41167	0.507606	2.10824
1411	uc007exv.1	Cd164	sialomucin core protein 24	397.904	439.207	167.659	130.185	-10	1.24689	1.75433	0.507443	2.10749
657	uc007rkn.2	Ankrd34b	ankyrin repeat domain-containing protein 34B	435.367	439.295	176.834	125.578	-322.9	1.29983	1.80661	0.506776	2.10441
2343	uc007esw.2	Echdc1	enoyl-CoA hydratase domain-containing protein 1	407.238	403.798	217.282	151.653	-80.3	0.906304	1.41286	0.506559	2.10341
29	uc007vfc.1	1110020G09Rik	hypothetical protein LOC68646 isoform 2	472.825	468.702	463.223	323.259	-108.21	0.0296005	0.535981	0.506381	2.10259
4900	uc009sdp.1	Nktr	RecName: Full=Peptidyl-prolyl cis-trans isomerase; EC=5.2.1.8;	307.85	338.479	348.139	269.605	-262.51	-0.177435	0.328223	0.505657	2.09924
611	uc007ews.2	Amd2	S-adenosylmethionine decarboxylase proenzyme 2	1455.72	1544.34	1774.44	1325.96	-85.09	-0.285631	0.219956	0.505586	2.09892
3302	uc007pkp.1	Gtpbp4	nucleolar GTP-binding protein 1	647.265	625.428	533.061	362.854	-166.42	0.280057	0.785456	0.505399	2.09805
4719	uc009tzi.2	Nap1l2	nucleosome assembly protein 1-like 2	2161.73	2230.26	1658.46	1205.4	-123.5	0.38234	0.887703	0.505363	2.09788
8309	uc008org.2	Ythdf3	YTH domain family protein 3 isoform 1	1089.33	1096.63	431.526	306.134	-197.7	1.33592	1.84084	0.504927	2.09587
8422	uc007jjt.1	Zfp287	zinc finger protein 287	151.094	155.095	170.452	123.307	-197.3	-0.173914	0.330894	0.504808	2.09532
219	uc009giz.1	4931406P16Rik	hypothetical protein LOC233103	179.032	221.262	507.422	441.987	-222.73	-1.50297	-0.998247	0.504724	2.09493
2698	uc008yni.2	Fam69a	family with sequence similarity 69, member A	225.663	274.613	379.986	326.069	-37.9	-0.75178	-0.247777	0.504002	2.0916
8074	uc009fby.1	Usp29	Mus musculus ossification center-associated (Ocat) mRNA sequence.	605.979	730.477	430.277	365.834	-367.9	0.494001	0.99765	0.503649	2.08997
7443	uc007uuf.2	Tdrd3	tudor domain-containing protein 3	217.433	228.821	467.113	346.826	-87.96	-1.1032	-0.599995	0.503203	2.08791
7314	uc007nih.2	Sypl	synaptophysin-like protein 1 isoform 1	394.831	475.804	204.878	174.208	-24.9	0.946465	1.44956	0.503092	2.08739
4494	uc007nzg.2	Mpp5	SubName: Full=Membrane protein, palmitoylated 5 (MAGUK p55 subfamily member 5);	416.814	463.619	205.801	161.53	-285.1	1.01816	1.52114	0.502984	2.0869
774	uc009pba.1	Arhgef12	rho guanine nucleotide exchange factor 12	1115.97	1152.04	2658.65	1939.22	-220.9	-1.2524	-0.751287	0.50111	2.07824
4606	uc007gld.2	Mterfd3	mTERF domain-containing protein 3, mitochondrial	400.468	457.324	265.422	214.191	-68.4	0.593397	1.09432	0.500924	2.07738
1639	uc008utl.2	Clspn	SubName: Full=Putative uncharacterized protein;	235.044	185.894	419.923	234.693	-49.1	-0.837192	-0.336293	0.500899	2.07727
4989	uc007qqd.1	Nsd1	histone-lysine N-methyltransferase, H3 lysine-36	1665.92	1610.14	2686.83	1835.16	-201.1	-0.689585	-0.188721	0.500864	2.0771
2446	uc007rfu.1	Ell2	RNA polymerase II elongation factor ELL2	263.68	306.847	416.968	343.26	-275.38	-0.661149	-0.16178	0.499368	2.07019
4675	uc009qvg.2	Myo6	myosin-VI	1061.21	1200.21	502.548	402.392	-91	1.07837	1.57661	0.498239	2.06498
523	uc007yxa.2	AI480653	hypothetical protein LOC268880	247.582	260.825	229.086	170.935	-53.3	0.112021	0.609639	0.497618	2.06211
3977	uc008lmq.1	Lgr4	leucine-rich repeat-containing G-protein coupled	159.965	181.787	187.618	151.113	-252.51	-0.230041	0.266616	0.496657	2.05767
1188	uc012czh.1	Bxdc5	Mus musculus adult male tongue cDNA, RIKEN full-length enriched library, clone:2310066N05 product:RNA PROCESSING FACTOR 1 homolog [Homo sapiens], full insert sequence.	315.459	324.78	282.22	205.978	-11.3	0.160636	0.656969	0.496333	2.05617
4833	uc007ulo.1	Nefm	neurofilament medium polypeptide	3568.16	3177.28	2372.08	1498.11	-80.4	0.58903	1.08465	0.495624	2.0529
7652	uc009dak.2	Tmf1	TATA element modulatory factor	882.123	903.935	890.098	647.406	-58.1	-0.0129849	0.481547	0.494532	2.04785
8398	uc008dkt.1	Zfp161	zinc finger protein 161	181.812	221.12	323.33	279.132	-136.4	-0.830559	-0.336119	0.494439	2.04743
2703	uc009qnu.1	Fam81a	hypothetical protein LOC76886	115.592	153.547	1045.53	986.39	-162.4	-3.17713	-2.68348	0.493654	2.0438
7770	uc007ktm.1	Trim37	E3 ubiquitin-protein ligase TRIM37	1823.14	1729.58	5011.48	3377.67	-437.52	-1.45882	-0.965605	0.49321	2.04175
7524	uc007lxd.2	Tlk2	serine/threonine-protein kinase tousled-like 2	615.705	656.161	888.867	672.999	-353.02	-0.529728	-0.0365553	0.493173	2.04158
5881	uc008uyf.2	Ptp4a2	protein tyrosine phosphatase type IVA 2	246.563	301.827	1133.04	985.567	-242.31	-2.20017	-1.70723	0.492945	2.04052
630	uc008xkw.1	Anapc4	anaphase-promoting complex subunit 4	1081.55	1140.19	970.887	727.457	-202.3	0.155719	0.648338	0.492619	2.03902
3483	uc007isj.1	Hnrnph1	heterogeneous nuclear ribonucleoprotein H	4277.5	4245.99	2131.97	1504.28	-82.9	1.00458	1.49703	0.492442	2.0382
8120	uc008rbx.1	Vcam1	vascular cell adhesion protein 1 precursor	354.622	376.612	241.079	181.995	-95.1	0.556777	1.04918	0.492407	2.03804
1138	uc007aof.1	Bpag1	Mus musculus bullous pemphigoid antigen 1-e (Bpag1) mRNA, complete cds, alternatively spliced.	902.337	1043.12	2002.57	1645.77	-118.01	-1.15011	-0.657859	0.492252	2.03732
2272	uc007chy.1	Dsel	dermatan-sulfate epimerase-like protein	146.782	159.759	186.38	144.216	-595.92	-0.344575	0.147664	0.492239	2.03726
6008	uc007rrc.1	Rad17	cell cycle checkpoint protein RAD17	180.362	179.227	277.418	196.035	-298.1	-0.621164	-0.129324	0.49184	2.03542
1508	uc007dub.1	Cep170	RecName: Full=Centrosomal protein of 170 kDa; Short=Cep170;	1115.45	1216.95	689.338	534.847	-98.79	0.694346	1.18607	0.491721	2.03487
6695	uc008sdf.2	Sfrs18	SubName: Full=MCG2929, isoform CRA_a; SubName: Full=Splicing factor, arginine/serine-rich 18;	612.695	699.815	367.411	298.48	-677.74	0.737776	1.22934	0.491562	2.03414
6608	uc007eyx.2	Sec63	translocation protein SEC63 homolog	431.236	495.49	446.013	364.509	-683.75	-0.0486088	0.442901	0.491509	2.03389
4450	uc008wpz.2	Mll5	Mus musculus brain cDNA, clone MNCb-0467, similar to Homo sapiens cDNA FLJ10078, clone HEMBA1001869.	819.003	865.94	984.062	740.315	-195.1	-0.26488	0.226127	0.491007	2.03157
2334	uc007inj.1	Ebf1	transcription factor COE1	231.049	218.581	190.602	128.303	-6.4	0.27764	0.768615	0.490975	2.03142
8426	uc009ohp.2	Zfp317	zinc finger protein 317	206.131	213.728	211.722	156.364	-385	-0.0386142	0.450868	0.489483	2.02453
4930	uc008xcx.1	Nop14	nucleolar protein 14	294.87	313.389	275.994	209.034	-27.06	0.0954409	0.584216	0.488775	2.02126
6597	uc009jzj.2	Sec23ip	SEC23-interacting protein	919.211	887.248	812.124	558.86	-62.9	0.178696	0.666851	0.488155	2.0184
8348	uc008mha.2	Zc3h6	RecName: Full=Zinc finger CCCH domain-containing protein 6;	321.04	388.429	289.659	249.944	-172.6	0.148395	0.636045	0.48765	2.01606
3713	uc007mxv.2	Itsn2	intersectin-2 isoform 3	714.048	743.548	851.938	632.931	-159.3	-0.254727	0.232379	0.487106	2.01355
1842	uc007ahg.1	Cspp1	SubName: Full=Putative uncharacterized protein Cspp1;	132.497	162.499	175.453	153.545	-52.3	-0.405121	0.0817689	0.486889	2.01255
8360	uc007qvf.1	Zcchc6	terminal uridylyltransferase 7	349.936	384.677	736.747	578.284	-261.2	-1.07408	-0.58813	0.485946	2.00819
865	uc008hfo.1	Atad1	ATPase family AAA domain-containing protein 1	1313.55	1517.65	527.426	435.222	-6.4	1.31643	1.80201	0.485582	2.00651
5130	uc008sbo.1	Osgin2	oxidative stress induced growth inhibitor family	222.607	213.009	190.599	130.318	-78.5	0.223956	0.708881	0.484925	2.00348
4703	uc007zgy.1	Naa50	N-alpha-acetyltransferase 50, NatE catalytic	855.112	887.847	320.384	237.739	-178.5	1.41631	1.90093	0.484616	2.00205
7178	uc008kgv.2	Ssfa2	sperm-specific antigen 2 homolog	122.529	137.802	313.855	252.348	-93.6	-1.35698	-0.872816	0.484161	1.99995
1238	uc007wop.2	Cacng2	voltage-dependent calcium channel gamma-2	165.431	176.583	332.678	253.937	-92.6	-1.0079	-0.524126	0.483772	1.99815
1116	uc007awd.2	Bivm	basic immunoglobulin-like variable	225.688	280.812	218.413	194.407	-164.6	0.0472679	0.530521	0.483253	1.99575
7106	uc007ihs.1	Spnb2	spectrin beta chain, brain 1 isoform 1	3595.93	3903.03	6657.09	5175.98	-178.2	-0.888527	-0.407239	0.481289	1.98668
1455	uc008wdz.1	Cdk11b	cell division protein kinase 11	697.731	722.19	1030.58	764.858	-252.6	-0.562715	-0.0828142	0.4799	1.98027
5409	uc007ane.1	Phf3	PHD finger protein 3	1310.67	1346.82	1357.69	1001	-163	-0.0508517	0.428121	0.478973	1.97598
8430	uc009mjo.1	Zfp330	zinc finger protein 330	330.168	376.65	307.452	251.657	-488.94	0.102841	0.581765	0.478925	1.97576
7033	uc008opw.2	Snx16	sorting nexin-16 isoform a	567.977	564.205	342.945	244.514	-119.6	0.727858	1.2063	0.478446	1.97355
3582	uc007zkf.1	Ift57	intraflagellar transport protein 57 homolog	970.107	937.173	1283.78	890.208	-20.7	-0.404184	0.0741734	0.478357	1.97314
5566	uc007nqa.1	Pnn	SubName: Full=Putative uncharacterized protein; Flags: Fragment;	726.663	694.644	363.978	249.831	-38.8	0.997433	1.47532	0.47789	1.97098
8129	uc007kvf.1	Vezf1	vascular endothelial zinc finger 1	432.687	470.538	344.235	268.905	-22.3	0.329931	0.807217	0.477286	1.96819
7189	uc008rrb.1	Ssx2ip	afadin- and alpha-actinin-binding protein	577.876	643.168	1603.87	1282.64	-268.8	-1.47272	-0.995845	0.476879	1.96631
3461	uc009lsx.2	Hmgb2	high mobility group protein B2	323.131	413.996	222.354	204.73	-74	0.539258	1.0159	0.476639	1.9652
160	uc012dam.1	2610301B20Rik	hypothetical protein LOC67157	584.203	647.293	235.206	187.35	-54.4	1.31255	1.78869	0.47614	1.9629
1433	uc008hcs.1	Cdc37l1	hsp90 co-chaperone Cdc37-like 1	537.888	640.169	855.688	732.159	-19.6	-0.669778	-0.193705	0.476073	1.96259
3043	uc009aeg.1	Gjc3	gap junction gamma-3 protein	169.639	202.024	191.744	164.17	-14.8	-0.17671	0.29934	0.47605	1.96248
5022	uc007cnx.2	Nucks1	nuclear ubiquitous casein and cyclin-dependent	2120.62	2291.69	1548.51	1203.46	-131.1	0.453604	0.929228	0.475624	1.96051
4716	uc008muv.2	Nanp	N-acylneuraminate-9-phosphatase	390.907	429.561	187.899	148.493	-23.5	1.05686	1.53247	0.475609	1.96044
2938	uc007ztj.1	Gabpa	GA-binding protein alpha chain	465.527	530	217.032	177.746	-209.4	1.10096	1.57617	0.475216	1.95863
3943	uc008rhd.1	Larp7	la-related protein 7	330.732	331.535	411.997	297.231	-59.4	-0.316969	0.157578	0.474547	1.95554
1320	uc007xxl.1	Cbx5	chromobox protein homolog 5	1221.33	1294.52	1104.65	843.11	-90.2	0.144862	0.618622	0.47376	1.9519
6234	uc008apd.2	Riok2	serine/threonine-protein kinase RIO2	480.837	505.165	370.354	280.229	-333.26	0.376646	0.850148	0.473502	1.95071
4233	uc007vll.1	Matn2	SubName: Full=Putative uncharacterized protein;	160.188	186.104	141.076	118.056	-117.1	0.183294	0.656634	0.47334	1.94996
540	uc008jav.1	AK031561	Mus musculus 14, 17 days embryo head cDNA, RIKEN full-length enriched library, clone:3200001L06 product:SET translocation, full insert sequence.	2770.9	2981.83	3798.59	2945.19	-3.9	-0.455106	0.0178407	0.472946	1.94814
3053	uc008ymm.2	Glmn	glomulin isoform a	221.894	241.203	137.639	107.838	-38	0.688985	1.16138	0.472395	1.9456
2649	uc008kie.1	Fam171b	family with sequence similarity 171, member B	1242.16	1333.75	1688.53	1307.86	-2.5	-0.442922	0.0282854	0.471208	1.94011
6180	uc007gkv.1	Rfx4	transcription factor RFX4 isoform 1	298.888	304.53	314.482	231.174	-102.7	-0.0733733	0.397605	0.470979	1.93905
3311	uc008oso.1	Gyg	glycogenin-1	470.026	534.727	310.484	254.95	-33	0.598224	1.06859	0.470366	1.93622
549	uc009odj.1	AK129341	hypothetical protein LOC234915	291.641	260.859	389.663	251.695	-28.8	-0.418036	0.0515949	0.469631	1.93283
1512	uc009rfq.1	Cep63	centrosomal protein of 63 kDa	198.748	241.608	497.852	437.095	-78.3	-1.32478	-0.855277	0.469504	1.93224
6043	uc007uzx.1	Rap2a	ras-related protein Rap-2a precursor	385.923	348.623	225.937	147.528	-164.8	0.772391	1.24068	0.468291	1.92664
526	uc007avj.1	AI597479	ashwin	289.246	329.285	296.72	244.239	-21.3	-0.0368022	0.431042	0.467844	1.92457
7073	uc008kca.1	Sp3	transcription factor Sp3 isoform 2	921.482	984.63	825.322	637.936	-152.1	0.158998	0.62617	0.467172	1.92147
2075	uc007kpz.2	Ddx52	probable ATP-dependent RNA helicase DDX52	303.358	347.699	236.781	196.328	-37.4	0.357466	0.824572	0.467106	1.92116
1856	uc009ndm.2	Ctcf	transcriptional repressor CTCF	949.885	990.946	1203.33	908.317	-132.2	-0.341211	0.125611	0.466822	1.91985
1242	uc007deg.1	Cacybp	calcyclin-binding protein	2087.69	2083.82	934.453	675.062	-45.9	1.15971	1.62614	0.466426	1.91802
7699	uc008nqx.1	Top1	Mus musculus 12 days embryo spinal ganglion cDNA, RIKEN full-length enriched library, clone:D130064I21 product:topoisomerase (DNA) I, full insert sequence.	1741.31	1804.48	779.834	584.897	-127.45	1.15894	1.62533	0.466395	1.91788
461	uc007agl.2	Adhfe1	hydroxyacid-oxoacid transhydrogenase,	242.118	303.367	186.964	169.553	-40.7	0.372944	0.839325	0.466381	1.91782
7173	uc008jyt.2	Ssb	lupus La protein homolog	2493.17	2770.24	852.344	685.469	-70.7	1.54847	2.01485	0.466377	1.9178
7322	uc007nwu.1	Syt16	synaptotagmin-16	461.882	512.431	1096.94	880.984	-201.59	-1.24789	-0.781757	0.46613	1.91665
4485	uc009uvt.2	Mospd2	motile sperm domain-containing protein 2	281.198	304.111	139.047	108.869	-29.6	1.01601	1.482	0.46599	1.91601
41	uc007idj.2	1110067D22Rik	galectin-related protein A	656.763	630.899	354.783	246.756	-58.6	0.888436	1.35432	0.465889	1.91554
6667	uc011wyx.1	Sertad4	SERTA domain-containing protein 4	564.524	624.742	572.266	458.695	-178.5	-0.0196518	0.445723	0.465375	1.91317
8487	uc008ylp.1	Zfp644	zinc finger protein 644	881.714	932.689	1302.66	998.13	-285.42	-0.563073	-0.0978324	0.465241	1.91255
272	uc008ohq.1	9030418K01Rik	hypothetical protein LOC71532	181.397	204.417	328.037	267.788	-123.64	-0.854713	-0.389578	0.465136	1.91206
8453	uc009sfe.2	Zfp445	zinc finger protein 445	989.111	989.662	395.81	286.89	-73.2	1.32132	1.78644	0.465115	1.91197
2315	uc009spy.1	Dynlt3	dynein light chain Tctex-type 3	1427.75	1564.02	412.956	327.724	-35.8	1.78968	2.25471	0.465028	1.91157
6182	uc009qqb.1	Rfx7	regulatory factor X domain containing 2	411.788	436.551	292.845	224.939	-307.1	0.491766	0.956618	0.464852	1.91075
6039	uc007hdr.1	Rap1b	ras-related protein Rap-1b precursor	740.579	778.377	376.556	286.9	-74.2	0.975788	1.43992	0.464134	1.90744
3353	uc009uxv.1	Hccs	Mus musculus 10 days neonate skin cDNA, RIKEN full-length enriched library, clone:4732415N24 product:holocytochrome c synthetase, full insert sequence.	599.78	684.864	232.33	192.458	-187.4	1.36826	1.83127	0.463012	1.90225
8575	uc008uui.1	Zmym6	zinc finger MYM-type protein 6	153.953	196.653	255.285	236.576	-348.28	-0.729619	-0.266648	0.462972	1.90207
1318	uc009bxr.1	Cbx3	chromobox protein homolog 3	2607.94	2810.94	1247.83	976.266	-56.8	1.06349	1.52571	0.462214	1.89857
5151	uc009gzj.2	p62	Mus musculus mRNA for transcription factor TFIIH, 62 kD subunit.	324.188	316.681	754.345	535.008	-118.5	-1.21839	-0.756529	0.461864	1.89695
5991	uc009uje.1	Rab9b	ras-related protein Rab-9B	519.397	526.746	249.029	183.47	-89.1	1.06053	1.52156	0.461033	1.89311
140	uc007ven.2	2410089E03Rik	transmembrane protein ENSP00000382582 homolog	143.265	170.948	389.305	337.554	-222.1	-1.44222	-0.981559	0.460657	1.89138
2429	uc009jfy.1	Eif4g2	eukaryotic translation initiation factor 4 gamma	3601.66	3703.78	7523.37	5623.57	-101.49	-1.06272	-0.602486	0.460229	1.8894
4722	uc009cdg.1	Nap1l5	nucleosome assembly protein 1-like 5	2499.63	2482.47	1145.71	827.424	-46.7	1.12547	1.58508	0.459609	1.88653
1538	uc012akw.1	Chd1	SubName: Full=Putative uncharacterized protein; Flags: Fragment;	325.58	313.327	312.575	218.836	-232.4	0.0588075	0.517817	0.459009	1.88376
3469	uc009qwd.2	Hmgn3	high mobility group nucleosome-binding	273.185	312.582	387.978	322.965	-61.9	-0.506095	-0.0471443	0.458951	1.88349
1481	uc009lrh.2	Cdkn2aip	CDKN2A-interacting protein	318.263	300.372	298.637	205.184	-349.91	0.0918274	0.549833	0.458005	1.87913
7238	uc008jmz.1	Strbp	spermatid perinuclear RNA-binding protein	1254.64	1268.7	3328.88	2450.64	-123.6	-1.40777	-0.949808	0.457958	1.87891
2350	uc007uww.2	Ednrb	endothelin B receptor isoform 1	453.816	487.329	155.503	121.585	-79.1	1.54517	2.00293	0.457762	1.878
5353	uc007ifj.1	Pex13	peroxisomal membrane protein PEX13	510.325	528.44	309.997	233.785	-35.5	0.719165	1.17656	0.457392	1.87629
6724	uc008rps.1	Sh3glb1	endophilin-B1	819.909	902.981	711.24	570.506	-137.1	0.205128	0.662452	0.457325	1.87598
8082	uc009mjd.1	Usp38	ubiquitin carboxyl-terminal hydrolase 38	431.945	444.055	438.564	328.519	-225.24	-0.0219378	0.434761	0.456699	1.87309
8021	uc007jih.2	Ulk2	serine/threonine-protein kinase ULK2	595.761	638.65	1587.01	1239.68	-311.5	-1.41351	-0.956874	0.456635	1.8728
218	uc009ofm.2	4931406C07Rik	ester hydrolase C11orf54 homolog	259.072	298.272	161.835	135.786	-134.82	0.678829	1.13529	0.456461	1.87199
2004	uc008rcg.2	Dbt	lipoamide acyltransferase component of	308.154	360.449	123.616	105.454	-19	1.31778	1.77318	0.455401	1.8671
7358	uc009ubq.2	Taf9b	transcription initiation factor TFIID subunit 9B	744.816	765.288	323.467	242.404	-99.8	1.20327	1.65859	0.455323	1.86673
5878	uc009bja.1	Ptn	pleiotrophin	2735.78	3189.99	1973.34	1678.56	-493.91	0.471314	0.92633	0.455015	1.86531
3735	uc008qbo.1	Jtb	protein JTB precursor	125.102	147.971	242.337	209.177	-137.8	-0.953914	-0.499407	0.454507	1.86297
4115	uc008vie.1	Luzp1	leucine zipper protein 1	797.894	756.942	644.357	446.291	-154.7	0.308337	0.762197	0.45386	1.85998
6012	uc007qyb.2	Rad26l	RecName: Full=Putative DNA repair and recombination protein RAD26-like; EC=3.6.4.-;	148.431	192.123	159.398	150.725	-35.5	-0.102841	0.350108	0.45295	1.85577
8297	uc007ogd.1	Ylpm1	YLP motif-containing protein 1	1672	1608.4	1952.33	1372.07	-75.04	-0.223624	0.229273	0.452897	1.85553
151	uc009ucj.2	2610002M06Rik	charged multivesicular body protein 1b-2	1021.96	1023.6	204.596	149.723	-58.7	2.3205	2.77329	0.452791	1.85504
5080	uc009uwr.2	Ofd1	oral-facial-digital syndrome 1 protein homolog	136.108	154.497	138.463	114.849	-198.82	-0.0247518	0.42784	0.452592	1.85412
5467	uc008imb.1	Pip4k2a	phosphatidylinositol-5-phosphate 4-kinase type-2	835.68	1002.41	877.647	769.324	-66.5	-0.0706894	0.381807	0.452497	1.85368
5098	uc009oqq.1	Opcml	Mus musculus adult male hippocampus cDNA, RIKEN full-length enriched library, clone:2900075O15 product:unclassifiable, full insert sequence.	1057.98	1071.14	201.066	148.795	-479.2	2.39557	2.84775	0.452179	1.85221
1519	uc009tkt.1	Cetn2	centrin-2	743.127	835.785	622.133	511.488	-6.5	0.256385	0.708431	0.452046	1.8516
4422	uc009qwu.2	mKIAA1417	Mus musculus adult male thymus cDNA, RIKEN full-length enriched library, clone:5830448N01 product:hypothetical Regulator of chromosome condensation, RCC1/Ankyrin/BTB/POZ containing protein, full insert sequence.	167.047	165.636	398.375	288.773	-890.45	-1.25388	-0.801919	0.451959	1.8512
2436	uc008fow.1	Elac1	zinc phosphodiesterase ELAC protein 1	266.292	257.257	152.388	107.687	-38.7	0.805257	1.25637	0.451114	1.84729
5862	uc007qxu.1	Ptch1	Mus musculus adult male hypothalamus cDNA, RIKEN full-length enriched library, clone:A230106A15 product:unclassifiable, full insert sequence.	140.14	139.58	816.053	594.558	-113.71	-2.54179	-2.09073	0.451068	1.84708
3981	uc008jnk.1	Lhx2	LIM/homeobox protein Lhx2	149.366	185.991	510.772	465.347	-261.7	-1.77383	-1.32308	0.450751	1.84562
7325	uc008ehy.1	Syt4	synaptotagmin-4	2509.45	2579.67	848.168	638.031	-85.1	1.56495	2.01549	0.450542	1.84465
59	uc007pog.2	1600012F09Rik	hypothetical protein LOC67008	234.563	237.559	220.93	163.791	-20.6	0.0863826	0.53643	0.450047	1.84236
5198	uc007syp.1	Parg	poly(ADP-ribose) glycohydrolase	553.61	502.986	595.395	396.213	-146.8	-0.104977	0.34424	0.449218	1.83853
8542	uc007vhk.2	Zfr	zinc finger RNA-binding protein	4089.62	4240.42	3426.18	2602.03	-19.4	0.255365	0.704569	0.449204	1.83847
2139	uc011yrh.1	Dicer1	SubName: Full=Putative uncharacterized protein; Flags: Fragment;	231.065	240.261	566.46	431.447	-284.44	-1.29367	-0.844578	0.449095	1.83797
1558	uc008flu.2	Chmp1b	charged multivesicular body protein 1b-1	553.402	575.436	229.758	175.022	-42.4	1.26821	1.71712	0.448907	1.8371
8527	uc007rba.2	Zfp87	zinc finger protein 87	264.488	282.853	191.421	149.987	-38.6	0.466453	0.915212	0.448759	1.83642
7546	uc007oin.1	Tmed8	protein TMED8	266.319	293.583	238.859	192.96	-9	0.156998	0.605466	0.448468	1.83507
2820	uc007nrb.1	Fkbp3	peptidyl-prolyl cis-trans isomerase FKBP3	3045.17	3312.18	1625.58	1295.89	-1	0.905569	1.35383	0.448266	1.83414
297	uc008hzg.1	A630007B06Rik	oocyte-testis gene 1	578.967	607.265	268.763	206.612	-91.3	1.10715	1.5554	0.448251	1.83407
2575	uc008ozl.1	Exosc9	SubName: Full=Putative uncharacterized protein Exosc9;	656.893	684.342	550.174	420.122	-195.9	0.255772	0.703909	0.448138	1.83354
5086	uc008kcg.1	Ola1	obg-like ATPase 1 isoform a	2500.23	2546.98	1295.07	967.221	-70.8	0.949027	1.39687	0.447845	1.83219
1520	uc007rid.1	Cetn3	centrin-3	698.572	933.969	713.068	699.131	-15.5	-0.0296312	0.417813	0.447445	1.83034
6758	uc012gtw.1	Sin3a	paired amphipathic helix protein Sin3a isoform	914.684	908.8	822.067	599.231	-150.2	0.154018	0.60085	0.446832	1.82751
7423	uc007ajv.1	Tceb1	transcription elongation factor B polypeptide 1	1102.53	1105.9	756.293	556.618	-22.9	0.5438	0.990462	0.446662	1.82673
4693	uc007zub.1	N6amt1	N6-DNA methyltransferase A isoform 2	313.028	329.084	195.049	150.461	-25.2	0.682458	1.12907	0.446613	1.8265
7969	uc007yhp.2	Ube2v2	ubiquitin-conjugating enzyme E2 variant 2	1254.79	1451.23	340.769	289.388	-12.3	1.88058	2.3262	0.44562	1.82192
8235	uc007vti.1	Wdyhv1	protein N-terminal glutamine amidohydrolase	288.45	264.31	192.949	129.854	-19.7	0.580101	1.02534	0.445235	1.82014
1283	uc007sxm.1	Capn7	calpain-7	550.879	544.231	444.01	322.218	-62.8	0.311142	0.756182	0.44504	1.81924
7689	uc007kxa.1	Tom1l1	TOM1-like protein 1	259.036	307.738	380.794	332.313	-335.5	-0.55586	-0.11084	0.44502	1.81914
4967	uc007rhe.1	Nr2f1	COUP transcription factor 1	131.894	151.623	173.286	146.345	-227.61	-0.393771	0.0511122	0.444883	1.81851
6886	uc008wyn.1	Slc4a1ap	solute carrier family 4 (anion exchanger),	681.579	695.757	803.027	602.268	-22.1	-0.236568	0.208179	0.444747	1.81788
6631	uc007yrw.2	Senp2	sentrin-specific protease 2	755.584	832.672	1529.78	1238.75	-325.76	-1.01766	-0.573061	0.444599	1.8172
1498	uc008ehk.2	Celf4	CUGBP Elav-like family member 4 isoform F	4466.03	4332.64	1921.18	1369.64	-72.1	1.217	1.66145	0.444446	1.81649
7055	uc009lpb.1	Sorbs2	RecName: Full=Sorbin and SH3 domain-containing protein 2; AltName: Full=Arg/Abl-interacting protein 2; Short=ArgBP2;	1079.52	1306.51	779.822	693.757	-120	0.469176	0.913221	0.444046	1.81464
7063	uc007nsn.2	Sos2	Mus musculus Son of sevenless homolog 2 (Drosophila), mRNA (cDNA clone IMAGE:5151595), with apparent retained intron.	449.674	493.996	758.13	612.372	-176.6	-0.753566	-0.309908	0.443658	1.81285
1158	uc007vgg.1	Brix1	ribosome biogenesis protein BRX1 homolog	553.037	534.94	234.965	167.188	-10.5	1.23493	1.67791	0.442976	1.8097
3452	uc007kwq.1	Hlf	hepatic leukemia factor	1487.78	1521.95	938.628	706.417	-205.13	0.664539	1.10733	0.442791	1.80885
1881	uc008quv.2	Cttnbp2nl	CTTNBP2 N-terminal-like protein	332.72	380.49	290.856	244.731	-1186.68	0.194005	0.636657	0.442652	1.80821
5670	uc007gzc.1	Ppp1r12a	protein phosphatase 1 regulatory subunit 12A	2119.58	2163.24	1425.99	1070.99	-44.9	0.571809	1.01425	0.442441	1.80723
5454	uc008owd.2	Pik3ca	phosphatidylinositol-4,5-bisphosphate 3-kinase	648.312	688.7	999.513	781.499	-12.9	-0.624538	-0.182368	0.44217	1.80598
3877	uc009sut.1	Klhl13	kelch-like protein 13	3115.55	3226.44	2223.54	1695.34	-83.4	0.486631	0.928369	0.441739	1.80399
8529	uc007raw.1	Zfp874b	regulator of sex-limitation candidate 16	153.332	141.19	133.323	90.4485	-31.8	0.201743	0.642472	0.440729	1.79932
1393	uc008pku.1	Ccnl1	cyclin-L1	243.091	224.048	218.625	148.464	-267.46	0.15304	0.593692	0.440651	1.79896
4386	uc009axk.2	Mios	WD repeat-containing protein mio	512.78	543.369	367.2	286.701	-123.1	0.481773	0.922386	0.440614	1.79879
6975	uc007yll.2	Smpd4	sphingomyelin phosphodiesterase 4 isoform 1	222.816	308.512	511.394	521.783	-377.52	-1.19858	-0.758122	0.440458	1.79807
8445	uc007jcn.1	Zfp39	zinc finger protein 39	195.12	190.571	174.567	125.644	-42.9	0.16058	0.600989	0.440409	1.79784
8060	uc009anj.1	Usp12	ubiquitin carboxyl-terminal hydrolase 12	246.69	281.494	813.467	684.173	-187.51	-1.72138	-1.28126	0.440126	1.79654
687	uc009uuw.1	Ap1s2	AP-1 complex subunit sigma-2	1383.16	1443.05	389.063	299.237	-45.2	1.82989	2.26977	0.439872	1.79536
6448	uc007yfb.1	Rsl1d1	ribosomal L1 domain-containing protein 1	1122.44	1292.89	838.852	712.386	-6.5	0.420155	0.85987	0.439715	1.79464
3901	uc007ufw.2	Kpna3	importin subunit alpha-3	1469.65	1591.49	515.161	411.465	-65.9	1.51238	1.95154	0.439158	1.79206
841	uc007piz.1	Asb13	ankyrin repeat and SOCS box protein 13 isoform	650.322	602.542	334.8	228.932	-18.2	0.957853	1.39615	0.438293	1.78807
178	uc008phx.1	2810407C02Rik	selenoprotein T precursor	1110.11	1126.36	533.827	399.752	-28.7	1.05625	1.49449	0.438237	1.78781
2333	uc007vpz.1	Ebag9	receptor-binding cancer antigen expressed on	190.74	218.246	561.085	474.145	-101.7	-1.55661	-1.11937	0.437237	1.78319
3699	uc009nzv.2	Itgb1	integrin beta-1 precursor	427.178	471.069	306.827	249.963	-184.9	0.477413	0.914223	0.43681	1.78122
6108	uc008nmo.1	Rbm39	RNA-binding protein 39	2857.41	2547.1	1314.87	866.328	-173	1.11979	1.55587	0.436076	1.77783
3967	uc009lkp.1	Leprotl1	leptin receptor overlapping transcript-like 1	482.112	525.248	308.259	248.27	-10.2	0.645225	1.08109	0.435863	1.77684
5742	uc011yqt.1	Prima1	Mus musculus adult male corpora quadrigemina cDNA, RIKEN full-length enriched library, clone:B230212M13 product:weakly similar to ACETYLCHOLINESTERASE MEMBRANE ANCHOR PRECURSOR [Mus musculus], full insert sequence.	297.712	340.88	212.457	179.942	-38.6	0.486748	0.921735	0.434987	1.7728
8359	uc008xks.1	Zcchc4	zinc finger CCHC domain-containing protein 4	128.061	138.404	147.477	117.905	-211.9	-0.203655	0.231268	0.434923	1.7725
7793	uc009dcy.1	Trnt1	tRNA-nucleotidyltransferase 1, mitochondrial	634.617	680.054	540.44	428.476	-26.6	0.231751	0.666436	0.434685	1.7714
7996	uc008rxj.1	Ubxn2b	UBX domain-containing protein 2B	806.5	748.748	437.969	300.836	-5.1	0.880845	1.3155	0.434659	1.77128
8077	uc007krh.1	Usp32	ubiquitin specific protease 32	1013.79	986.843	1681.14	1211.79	-88.2	-0.729673	-0.296249	0.433424	1.76558
225	uc009esb.1	4933424B01Rik	cell cycle regulator Mat89Bb homolog	277.618	265.606	369.536	261.865	-248	-0.412614	0.0204649	0.433079	1.76399
1123	uc007dig.1	Blzf1	Golgin-45 isoform a	351.868	335.919	353.222	249.774	-108.95	-0.00554283	0.427491	0.433034	1.76378
7114	uc007laj.1	Spop	speckle-type POZ protein	442.746	459.896	1642.26	1263.56	-110.92	-1.89113	-1.45812	0.433014	1.76368
3893	uc008wqx.2	Klhl7	kelch-like protein 7 isoform 2	2214.44	2288.38	938.231	718.696	-61.8	1.23893	1.67087	0.431947	1.75876
6847	uc012dbo.1	Slc35a1	CMP-sialic acid transporter	215.529	214.331	158.78	117.072	-81.5	0.440853	0.872442	0.431588	1.7571
4718	uc007haa.2	Nap1l1	nucleosome assembly protein 1-like 1 isoform 2	5765.37	6158.54	3592.62	2846.28	-163.21	0.682379	1.11351	0.431131	1.75499
5437	uc007bst.2	Pid1	PTB-containing, cubilin and LRP1-interacting	336.019	380.41	179.103	150.47	-121	0.907752	1.33808	0.430328	1.75128
8534	uc009kie.1	Zfp941	hypothetical protein LOC407812	340.692	471.663	375.707	386.033	-50.8	-0.141143	0.289033	0.430175	1.75057
2462	uc007orm.1	Eml5	Mus musculus 10 days neonate cortex cDNA, RIKEN full-length enriched library, clone:A830081I04 product:hypothetical G-protein beta WD-40 repeats containing protein, full insert sequence.	248.047	250.401	700.755	525.121	-264.1	-1.4983	-1.06841	0.429888	1.74924
1585	uc008hpg.2	Chuk	inhibitor of nuclear factor kappa-B kinase	167.67	179.503	304.219	241.77	-39.2	-0.85948	-0.429629	0.429852	1.74908
2853	uc007ixx.2	Fnip1	folliculin-interacting protein 1	1094.28	1254.88	529.829	451.164	-53.3	1.04638	1.47582	0.429442	1.74718
4465	uc008pjp.1	Mme	neprilysin	350.845	427.616	474.899	429.867	-156.2	-0.436787	-0.00757354	0.429214	1.74613
3094	uc009sup.2	Gm5124	hypothetical protein LOC331392	486.388	498.857	366.263	279	-20.1	0.409228	0.838363	0.429135	1.74577
7538	uc007gvt.2	Tmcc3	transmembrane and coiled-coil domains protein 3	429.88	504.4	435.236	379.515	-93.9	-0.0178645	0.41041	0.428275	1.74179
3854	uc008iho.1	Kin	Mus musculus adult male tongue cDNA, RIKEN full-length enriched library, clone:2310020O17 product:antigenic determinant of rec-A protein, full insert sequence.	209.8	186.76	208.893	138.199	-2.6	0.00625416	0.434442	0.428188	1.74139
2204	uc007zxs.1	Dnajc28	dnaJ homolog subfamily C member 28 isoform 1	151.306	133.452	151.65	99.4176	-142.4	-0.00327631	0.424743	0.42802	1.74061
786	uc011ynm.1	Arid4a	SubName: Full=Putative uncharacterized protein; Flags: Fragment;	663.084	634.45	540.493	384.425	-317.7	0.294918	0.722806	0.427888	1.74001
8498	uc012cng.1	Zfp704	zinc finger protein 704	200.417	184.271	187.429	128.104	-226.6	0.0966602	0.524518	0.427857	1.73986
6955	uc008hwy.2	Smc3	structural maintenance of chromosomes protein 3	1353.85	1419.79	479.917	374.311	-69.8	1.49621	1.92337	0.42716	1.73664
6269	uc007esy.2	Rnf146	RING finger protein 146	469.652	467.271	633.748	469.064	-275.7	-0.432316	-0.00552609	0.42679	1.73493
5640	uc009esm.2	Ppfibp1	liprin-beta-1 isoform 2	139.367	152.823	211.974	172.94	-432.19	-0.604994	-0.178408	0.426586	1.73399
6130	uc007ueb.2	Rcbtb1	RCC1 and BTB domain-containing protein 1	520.2	565.38	549.694	444.588	-358.04	-0.0795625	0.346751	0.426313	1.73273
3522	uc007gqi.1	Hsp90b1	endoplasmin	4620.19	4786.09	2474.93	1908.38	-29.2	0.900562	1.3265	0.425939	1.731
3485	uc011xfk.1	Hnrnph3	SubName: Full=MCG11326, isoform CRA_a; SubName: Full=Putative uncharacterized protein Hnrnph3;	806.608	663.414	587.141	359.571	-58	0.458159	0.883633	0.425474	1.72885
1953	uc008hnq.1	D19Ertd386e	growth inhibition and differentiation-related	204.712	228.306	418.665	347.697	-21.3	-1.0322	-0.606858	0.425343	1.72825
1212	uc008wzy.2	C330019G07Rik	hypothetical protein LOC215476	582.415	565.945	558.891	404.473	-112.6	0.0594791	0.484618	0.425139	1.72731
4473	uc009scj.1	Mobp	myelin-associated oligodendrocyte basic protein	1156.99	1425.61	1322.84	1214.68	-32.5	-0.193254	0.231004	0.424258	1.72324
4136	uc008upi.2	Macf1	SubName: Full=Microtubule-actin crosslinking factor 1; Flags: Fragment;	632.265	768.224	1402.37	1270.1	-107	-1.14927	-0.725343	0.423928	1.72171
3745	uc008czp.2	Kat2b	histone acetyltransferase KAT2B isoform 1	202.295	250.886	386.499	357.357	-215.3	-0.934003	-0.51033	0.423673	1.72054
3039	uc007fcc.2	Gja1	gap junction alpha-1 protein	1552.59	1652.37	869.769	690.106	-133.54	0.835974	1.25965	0.423672	1.72053
8013	uc008xns.1	Ugdh	UDP-glucose 6-dehydrogenase	217.127	217.033	278.044	207.218	-110	-0.35677	0.0667651	0.423535	1.7199
3715	uc007cym.1	Ivns1abp	influenza virus NS1A-binding protein homolog	2864.66	2771.41	4496.02	3243.5	-178.1	-0.650286	-0.226931	0.423355	1.71907
5280	uc008hxb.2	Pdcd4	programmed cell death protein 4	1627.41	1804.93	1148.69	950.333	-87	0.502597	0.92544	0.422843	1.7167
1269	uc008kbl.2	cAMP-GEFII	Mus musculus mRNA for cAMP-GEFII, complete cds.	1655.58	1875.88	6107.62	5162.9	-82.9	-1.88327	-1.46061	0.422659	1.71585
1998	uc007cje.1	Dbi	acyl-CoA-binding protein isoform 1	3157.09	3647.58	2229.14	1922.06	-47.2	0.502111	0.924286	0.422176	1.71362
644	uc009ntz.2	Ankrd11	ankyrin repeat domain 11	948.706	908.034	3558.65	2542.61	-1081.86	-1.9073	-1.48549	0.421805	1.71191
6482	uc012caz.1	Ryr3	SubName: Full=Putative uncharacterized protein; Flags: Fragment;	494.186	522.186	1617.32	1275.98	-208.4	-1.71048	-1.28897	0.421514	1.71056
8450	uc009dkj.1	Zfp422	zinc finger protein 22	223.453	255.68	178.832	152.797	-149.9	0.321366	0.742719	0.421353	1.70982
4669	uc007axr.2	Myo1b	myosin-Ib isoform 2	1117.84	1166.58	774.306	603.526	-263.3	0.529737	0.950803	0.421066	1.70849
6963	uc007igq.2	Smek2	serine/threonine-protein phosphatase 4	578.898	574.959	417.706	309.852	-187.1	0.470823	0.89188	0.421057	1.70845
8179	uc008eab.2	Wac	WW domain-containing adapter protein with	1399.39	1478.07	1426.12	1125.15	-204.7	-0.0272927	0.393605	0.420898	1.70772
2062	uc009tge.2	Ddx26b	protein DDX26B	167.206	187.651	213.835	179.317	-455.9	-0.354872	0.065543	0.420415	1.70549
562	uc009sxp.1	Akap17b	A-kinase anchor protein 17B	175.147	179.599	135.319	103.703	-216.8	0.372207	0.792314	0.420108	1.70407
4628	uc008dyh.1	Mtpap	SubName: Full=Putative uncharacterized protein;	397.867	439.538	419.232	346.193	-227.1	-0.0754612	0.344412	0.419873	1.70298
8064	uc007zuj.2	Usp16	SubName: Full=Putative uncharacterized protein Usp16;	162.097	164.95	254.208	193.376	-71.3	-0.649146	-0.229382	0.419764	1.70248
1525	uc007zqe.1	Cggbp1	CGG triplet repeat-binding protein 1	543.34	559.582	245.106	188.731	-139	1.14845	1.56802	0.419573	1.7016
8491	uc009amp.1	Zfp655	zinc finger protein 655 isoform b	443.043	447.97	224.404	169.648	-281.73	0.981349	1.40086	0.419513	1.70132
2848	uc008rer.2	Fnbp1l	formin-binding protein 1-like isoform 2	1252.91	1504.67	607.627	545.605	-49.7	1.04402	1.46352	0.419495	1.70123
8379	uc008gyw.1	Zfand5	AN1-type zinc finger protein 5	2936.49	3206.54	1014.48	828.304	-248.6	1.53336	1.95279	0.419427	1.70092
6146	uc009epd.1	Recql	ATP-dependent DNA helicase Q1	263.996	280.883	228.427	181.834	-31	0.208782	0.62735	0.418568	1.69695
3711	uc009ddg.1	Itpr1	Mus musculus 3 days neonate thymus cDNA, RIKEN full-length enriched library, clone:A630074D16 product:hypothetical protein, full insert sequence.	8138.94	7567.93	20900.7	14540.3	-158.5	-1.36064	-0.942084	0.418555	1.69689
4897	uc009syg.2	Nkap	NF-kappa-B-activating protein	213.957	224.809	148.202	116.542	-81.64	0.529762	0.947849	0.418087	1.69473
7289	uc007klc.1	Suz12	polycomb protein Suz12 isoform 1	590.756	689.981	273.319	238.95	-95.18	1.11198	1.52984	0.417868	1.69372
6568	uc008yct.1	Sdad1	protein SDA1 homolog	188.836	189.898	171.964	129.504	-56.5	0.135032	0.552224	0.417192	1.6906
8499	uc007vnb.1	Zfp706	zinc finger protein 706	1570.64	1804.37	1165.51	1003.05	-149.3	0.430393	0.847098	0.416705	1.68835
4715	uc007nif.2	Nampt	nicotinamide phosphoribosyltransferase	852.672	910.356	495.812	396.8	-116.34	0.782198	1.19802	0.415821	1.68426
3725	uc011xfo.1	Jmjd1c	RecName: Full=Probable JmjC domain-containing histone demethylation protein 2C; EC=1.14.11.-; AltName: Full=Jumonji domain-containing protein 1C;	860.914	903.29	756.553	595.058	-477.32	0.186428	0.60216	0.415731	1.68385
8448	uc007oet.1	Zfp410	zinc finger protein 410	121.518	147.477	329.605	299.928	-235.3	-1.43957	-1.02412	0.415452	1.68256
2473	uc008cpu.1	Enpp4	ectonucleotide pyrophosphatase/phosphodiesterase	430.107	425.328	261.524	193.934	-96.7	0.717752	1.13301	0.415254	1.68164
2131	uc008pjn.2	Dhx36	probable ATP-dependent RNA helicase DHX36	2049.5	2165.92	864.557	685.156	-14.8	1.24524	1.66047	0.415232	1.68154
6562	uc007wko.1	Scrt1	transcriptional repressor scratch 1	368.478	384.125	496.739	388.324	-158.9	-0.43091	-0.0156851	0.415224	1.68151
6107	uc009nzb.1	Rbm34	RNA-binding protein 34	375.405	354.969	331.787	235.412	-9	0.178189	0.592505	0.414316	1.67731
2147	uc007uuw.1	Dis3	exosome complex exonuclease RRP44	166.032	160.311	195.24	141.463	-236.8	-0.23379	0.180449	0.414239	1.67696
3643	uc011wqv.1	Insig2	insulin-induced gene 2 protein isoform 2	218.803	222.249	308.865	235.639	-91.2	-0.497343	-0.084401	0.412942	1.67097
4111	uc007ekp.1	Ltv1	protein LTV1 homolog	318.064	320.199	305.999	231.41	-46.5	0.0557876	0.468519	0.412732	1.66999
2509	uc009emz.1	Eps8	epidermal growth factor receptor kinase	333.064	352.095	228.045	181.105	-123.8	0.546481	0.959137	0.412656	1.66964
3477	uc009bxm.1	Hnrnpa2b1	heterogeneous nuclear ribonucleoproteins A2/B1	8423.36	7969.2	3441.66	2446.83	-94.11	1.29129	1.70352	0.412229	1.66767
5782	uc008qlf.1	Prpf3	U4/U6 small nuclear ribonucleoprotein Prp3	313.34	304.588	376.25	274.913	-208.9	-0.263962	0.147888	0.41185	1.66592
7698	uc007zmz.1	Tomm70a	mitochondrial import receptor subunit TOM70	7963.93	7700.81	5437.91	3952.98	-62.04	0.550427	0.962071	0.411644	1.66497
8198	uc009snu.2	Wdr13	WD repeat-containing protein 13 isoform 1	729.81	726.687	1445.87	1082.31	-317.51	-0.986342	-0.574706	0.411635	1.66493
1560	uc007zqj.1	Chmp2b	charged multivesicular body protein 2b	943.094	1015.68	459.861	372.343	-87.8	1.0362	1.44775	0.411543	1.6645
1142	uc007mac.1	Bptf	bromodomain PHD finger transcription factor	1174.99	1193.41	1535.23	1172.33	-0.7	-0.385797	0.0257155	0.411512	1.66436
2863	uc008umq.1	Foxj3	SubName: Full=Putative uncharacterized protein;	1144.79	1165.52	707.828	541.877	-120.3	0.693616	1.10493	0.411315	1.66345
2533	uc008hdu.1	Ermp1	endoplasmic reticulum metallopeptidase 1	642.209	739.474	483.492	418.703	-31	0.409552	0.820573	0.411021	1.66209
1898	uc012bxw.1	Cwc22	Mus musculus adult male corpora quadrigemina cDNA, RIKEN full-length enriched library, clone:B230213M24 product:hypothetical protein, MGC:7531, full insert sequence.	425.312	438.178	306.659	237.702	-216.11	0.471885	0.882366	0.410481	1.6596
1954	uc008ibq.1	D19Ertd737e	Mus musculus 10 days embryo whole body cDNA, RIKEN full-length enriched library, clone:2610015K05 product:hypothetical Prenyl group binding site (CAAX box) containing protein, full insert sequence.	184.624	219.463	345.864	309.341	-226.8	-0.905616	-0.495219	0.410397	1.65921
1434	uc007exe.2	Cdc40	pre-mRNA-processing factor 17	859.949	892.963	332.714	259.973	-21.1	1.36997	1.78024	0.410271	1.65863
6989	uc007nwt.1	Snapc1	snRNA-activating protein complex subunit 1	454.377	459.733	325.051	247.541	-4.5	0.483222	0.893128	0.409906	1.65694
7226	uc008bsa.1	Stk38	serine/threonine-protein kinase 38	126.139	149.686	195.407	174.539	-95.4	-0.63146	-0.221612	0.409849	1.65668
4756	uc008khm.1	Nckap1	nck-associated protein 1	11470.6	11998.2	7831.9	6166.65	-217.88	0.550508	0.960254	0.409746	1.6562
1888	uc007brc.1	Cul3	cullin-3	2569.41	2705.77	1533.48	1215.67	-117.9	0.744626	1.15429	0.409663	1.65582
7271	uc007bdx.1	Sumo1	small ubiquitin-related modifier 1 precursor	1290.99	1511.34	810.236	714.269	-53.8	0.672064	1.08129	0.409227	1.65381
3344	uc008lwo.1	Haus2	HAUS augmin-like complex subunit 2	316.149	344.252	170.806	140.101	-70	0.888248	1.297	0.408754	1.65162
4021	uc008apj.1	Lnpep	leucyl-cystinyl aminopeptidase	652.388	725.612	535.113	448.335	-121.4	0.285888	0.694622	0.408734	1.65153
2205	uc007uzd.2	Dnajc3	dnaJ homolog subfamily C member 3 precursor	449.888	424.081	249.584	177.302	-75.8	0.850038	1.25813	0.408096	1.64858
1152	uc008ymb.1	Brdt	bromodomain testis-specific protein isoform B	197.625	232.439	231.242	204.985	-82.56	-0.226637	0.181334	0.407971	1.648
7782	uc009qdz.2	Trip4	activating signal cointegrator 1 isoform 2	512.423	544.473	411.784	329.862	-336.81	0.315449	0.722997	0.407548	1.64605
495	uc007rmi.1	Aggf1	angiogenic factor with G patch and FHA domains	215.683	213.176	1357.4	1012.13	-148.6	-2.65386	-2.24728	0.406583	1.64159
5133	uc007eyu.1	Ostm1	RecName: Full=Osteopetrosis-associated transmembrane protein 1; AltName: Full=Grey-lethal protein; Flags: Precursor;	446.215	434.656	239.552	176.043	-27.4	0.897404	1.30394	0.406539	1.64139
2287	uc009cqp.1	Dusp11	RNA/RNP complex-1-interacting phosphatase	171.975	215.222	148.996	140.697	-56.6	0.206926	0.613237	0.406311	1.64033
165	uc008llq.1	2700007P21Rik	hypothetical protein LOC212772	787.832	772.395	389.449	288.12	-78.94	1.01645	1.42267	0.406214	1.63989
7171	uc008ede.1	Ss18	protein SSXT isoform 1	425.07	412.431	245.877	180.027	-91.34	0.789765	1.19594	0.406178	1.63972
507	uc007qum.1	Agtpbp1	RecName: Full=Cytosolic carboxypeptidase 1; EC=3.4.17.-; AltName: Full=ATP/GTP-binding protein 1; AltName: Full=Nervous system nuclear protein induced by axotomy;	1655.27	1716.58	4256.48	3331	-341.62	-1.3626	-0.95642	0.406177	1.63972
8558	uc009fdf.1	Zik1	zinc finger protein interacting with	246.198	247.088	178.645	135.313	-74.5	0.462728	0.868724	0.405996	1.63888
5207	uc009jgs.1	Parva	alpha-parvin	306.77	347.95	190.609	163.281	-130.4	0.686545	1.09153	0.404981	1.63419
4330	uc007gvc.1	Metap2	methionine aminopeptidase 2	1231.61	1319.21	1091.48	883.292	-271.67	0.174257	0.578717	0.40446	1.63179
2786	uc008evo.1	Fem1c	protein fem-1 homolog C	594.267	561.774	226.867	162.031	-238.89	1.38927	1.79372	0.404448	1.63173
6381	uc008egu.1	Rprd1a	regulation of nuclear pre-mRNA domain-containing	1247.56	1367.94	1144.05	947.779	-60	0.124962	0.529386	0.404423	1.63162
3162	uc008qke.2	Golph3l	Golgi phosphoprotein 3-like isoform 3	291.224	334.71	289.51	251.449	-5	0.00851634	0.41265	0.404134	1.63028
1550	uc008mnf.1	Chgb	secretogranin-1 precursor	3225.47	3237.03	3396.39	2576.41	-182.24	-0.0744922	0.329309	0.403801	1.62874
3874	uc007uuq.1	Klhl1	kelch-like protein 1	192.416	258.361	146.985	149.183	-255.05	0.388555	0.792306	0.403751	1.62851
6081	uc008mri.1	Rbbp9	putative hydrolase RBBP9	398.825	411.356	142.852	111.443	-28.5	1.48124	1.88409	0.402846	1.62433
8507	uc008lqj.2	Zfp770	zinc finger protein 770	356.195	349.682	200.464	148.871	-42.3	0.82932	1.23198	0.402659	1.62347
1716	uc008xrc.1	Commd8	Mus musculus adult male tongue cDNA, RIKEN full-length enriched library, clone:2310010K22 product:DNA segment, Chr 5, Bucan 26 expressed, full insert sequence.	588.585	650.672	434.265	363.175	-12.2	0.438674	0.841266	0.402592	1.62316
4769	uc007jit.1	Ncor1	nuclear receptor corepressor 1	1535.78	1534.34	2873.51	2172.2	-226.7	-0.903841	-0.501536	0.402305	1.62183
4980	uc009ovc.1	Nrgn	neurogranin	14521.5	14783.5	7545.55	5812.76	-69.9	0.944492	1.3467	0.402203	1.62136
568	uc008wib.1	Akap9	Mus musculus mRNA for A-kinase anchor protein 9 (Akap9 gene).	3955.41	4279.75	2215.02	1813.87	-154.8	0.836503	1.23846	0.401954	1.62021
2432	uc007pdd.2	Eif5	eukaryotic translation initiation factor 5	1385.72	1480.24	1881.19	1521.29	-210.95	-0.441008	-0.0394706	0.401537	1.61828
3971	uc011ywf.1	Lgals8	galectin-8	225.449	293.876	136.575	134.783	-245.5	0.72311	1.12456	0.401453	1.61789
2260	uc008ynt.1	Dr1	protein Dr1	402.138	414.707	248.875	194.398	-295.84	0.692268	1.09308	0.40081	1.61492
4664	uc007qgz.1	Mylip	E3 ubiquitin-protein ligase MYLIP isoform 2	160.877	172.316	150.251	121.935	-107.8	0.0985834	0.498944	0.40036	1.61285
5186	uc007oyv.1	Papola	poly(A) polymerase alpha	853.578	865.815	921.68	708.393	-273.63	-0.110742	0.289508	0.40025	1.61234
3778	uc007dqj.1	Kcnj10	ATP-sensitive inward rectifier potassium channel	702.671	794.23	247.416	211.911	-91.4	1.50591	1.9061	0.400185	1.61204
5610	uc008onw.1	Polr3k	DNA-directed RNA polymerase III subunit RPC10	305.386	326.487	175.307	142.031	-32.9	0.80075	1.20082	0.40007	1.61151
2461	uc008drx.2	Eml4	echinoderm microtubule-associated protein-like 4	302.431	273.069	358.889	245.583	-179.52	-0.246933	0.153057	0.39999	1.61114
8606	uc008rtm.1	Zzz3	ZZ-type zinc finger-containing protein 3	308.182	324.286	811.667	647.529	-151.4	-1.39711	-0.997678	0.399428	1.60854
6328	uc007ewo.1	Rpf2	ribosome production factor 2 homolog isoform 2	389.782	460.545	308.344	276.275	-188.4	0.338125	0.737239	0.399114	1.60709
2909	uc009jxn.1	Fus	SubName: Full=Putative uncharacterized protein Fus;	7733.68	7433.76	3136.71	2287.41	-39.9	1.3019	1.70037	0.398472	1.60413
7904	uc009uuh.1	Txlng	gamma-taxilin	272.664	309.738	258.587	222.885	-288	0.0764722	0.474745	0.398273	1.6032
4156	uc007vrm.2	Mal2	protein MAL2	636.336	669.651	465.283	371.558	-68.7	0.451679	0.849821	0.398142	1.6026
3973	uc008xkm.1	Lgi2	leucine-rich repeat LGI family member 2	375.061	410.432	512.948	426.073	-109.1	-0.451687	-0.0539578	0.397729	1.60069
289	uc008hdy.2	9930021J03Rik	hypothetical protein LOC240613	202.609	211.553	972.833	771.281	-70.5	-2.26349	-1.86624	0.397258	1.59852
8562	uc011ywo.1	Zkscan3	RecName: Full=Zinc finger protein with KRAB and SCAN domains 3; AltName: Full=SCAN-KRAB-zinc finger protein; AltName: Full=Zinc finger protein 306; AltName: Full=Zinc finger protein 307; AltName: Full=Zinc finger protein 47 homolog; Short=Zf47; Short=Zfp-47;	361.906	338.852	316.091	224.74	-126.1	0.195273	0.592396	0.397123	1.59789
6116	uc008qnk.2	Rbm8a	RNA-binding protein 8A isoform b	626.977	660.758	877.196	702.092	-3.5	-0.484487	-0.0875398	0.396947	1.59708
650	uc012dyh.1	Ankrd17	ankyrin repeat domain-containing protein 17	2433.62	2448.83	2640.5	2018.64	-144.6	-0.117706	0.278709	0.396415	1.59462
4420	uc007rhh.1	mKIAA1376	Mus musculus adult retina cDNA, RIKEN full-length enriched library, clone:A930004L03 product:hypothetical Immunoglobulin structure containing protein, full insert sequence.	705.624	726.841	741.889	580.602	-61.3	-0.0723041	0.324092	0.396396	1.59454
4401	uc011wnx.1	mKIAA0694	Mus musculus adult male medulla oblongata cDNA, RIKEN full-length enriched library, clone:6330439C14 product:weakly similar to KIAA1058 protein {Homo sapiens}, full insert sequence.	880.03	984.513	695.037	590.914	-60.4	0.340462	0.736462	0.395999	1.5927
6114	uc009rnc.2	Rbm6	RNA binding motif protein 6 isoform b	510.349	517.434	904.98	697.38	-318.33	-0.826403	-0.43057	0.395833	1.59193
7837	uc007kcm.1	Tsr1	pre-rRNA-processing protein TSR1 homolog	496.454	466.911	796.187	569.201	-112.71	-0.681447	-0.28579	0.395657	1.59112
1366	uc008dpf.2	Ccdc75	coiled-coil domain-containing protein 75	370.606	366.058	417.536	313.495	-105.75	-0.172014	0.223631	0.395645	1.59107
1446	uc009mzu.1	Cdh11	cadherin-11 preproprotein	726.883	670.73	663.328	465.327	-195.4	0.132002	0.527487	0.395485	1.59033
2644	uc009inq.1	Fam168a	hypothetical protein LOC319604	2609.37	2725.41	747.46	593.555	-94.4	1.80363	2.19902	0.395386	1.58987
2778	uc007roz.2	Fcho2	FCH domain only protein 2	363.3	427.808	155.854	139.561	-437.64	1.22096	1.61607	0.395103	1.58856
4618	uc009hgc.1	Mtmr10	Mus musculus 2 days neonate thymus thymic cells cDNA, RIKEN full-length enriched library, clone:E430024E16 product:hypothetical protein, full insert sequence.	180.174	179.971	212.957	161.786	-56.2	-0.241174	0.153684	0.394857	1.58743
483	uc008yjs.1	Aff1	AF4/FMR2 family member 1 isoform 2	283.265	324.792	362.731	316.39	-88.2	-0.35675	0.037813	0.394563	1.58607
3495	uc008tta.1	Hook1	SubName: Full=Hook homolog 1 (Drosophila); SubName: Full=Putative uncharacterized protein;	499.299	523.692	263.351	210.189	-67.8	0.922915	1.31703	0.39412	1.58402
5052	uc008ydk.1	Nup54	nuclear pore complex protein Nup54	239.294	222.981	260.496	184.719	-53.9	-0.122477	0.271588	0.394065	1.58377
6197	uc007cxg.2	Rgs2	regulator of G-protein signaling 2	3281.82	2976.69	2029.49	1400.84	-9.1	0.693381	1.08742	0.394041	1.58366
6639	uc007vby.1	Sepp1	selenoprotein P precursor	948.484	1177.37	1724.55	1629.16	-45.1	-0.862524	-0.468559	0.393965	1.5833
3796	uc007uwe.1	Kctd12	BTB/POZ domain-containing protein KCTD12	974.098	824.616	233.633	150.536	-99.8	2.05982	2.45361	0.393788	1.58249
4072	uc008lhc.1	Lrrc4c	leucine-rich repeat-containing protein 4C	455.399	477.256	1005.41	802.011	-338.77	-1.14258	-0.748859	0.393722	1.58218
4432	uc009igp.1	mKIAA4114	Mus musculus mammary gland RCB-0526 Jyg-MC(A) cDNA, RIKEN full-length enriched library, clone:G830015A09 product:phosphatidylinositol binding clathrin assembly protein, full insert sequence.	3379.79	3623.35	2161.64	1764.07	-204.7	0.64481	1.03842	0.39361	1.58167
486	uc007ivu.2	Aff4	AF4/FMR2 family member 4	2821.32	3067.22	2503.9	2072.4	-211.1	0.172195	0.565633	0.393437	1.58087
1287	uc009azs.1	Capza2	SubName: Full=Putative uncharacterized protein Capza2;	4519.97	4657.65	2619	2055.14	-3.5	0.7873	1.18037	0.393066	1.57915
3340	uc008ptq.2	Hapln2	hyaluronan and proteoglycan link protein 2	156.919	169.71	175.154	144.292	-72.7	-0.158604	0.234082	0.392686	1.5774
2712	uc012fmp.1	Fan1	fanconi-associated nuclease 1	180.184	211.482	138.767	124.064	-129.6	0.376799	0.769452	0.392653	1.57724
5406	uc007wae.1	Phf20l1	PHD finger protein 20-like protein 1	469.885	488.697	433.12	343.174	-278.8	0.117541	0.509998	0.392456	1.57634
648	uc008rvk.1	Ankrd13c	ankyrin repeat domain-containing protein 13C	432.17	421.304	907.196	674.059	-329.51	-1.06981	-0.678014	0.391799	1.5733
1515	uc008gwq.1	Cep78	centrosomal protein of 78 kDa	146.145	152.681	193.825	154.349	-111.57	-0.407356	-0.0156751	0.391681	1.57275
895	uc008oys.1	Atp11b	ATPase, class VI, type 11B	162.372	170.045	267.951	213.973	-127.4	-0.722663	-0.331513	0.39115	1.5703
6054	uc008sgf.2	Rars2	probable arginyl-tRNA synthetase, mitochondrial	318.305	321.128	319.54	245.819	-153.94	-0.00559029	0.38555	0.391141	1.57026
4634	uc009lnj.1	Mtus1	microtubule-associated tumor suppressor 1	539.475	551.053	553.878	431.532	-166.9	-0.0380143	0.352723	0.390738	1.5684
1257	uc009bdg.1	Calu	calumenin isoform 1	531.941	596.711	634.622	543.05	-40.3	-0.254632	0.135947	0.390579	1.56766
78	uc007yda.2	1810013L24Rik	hypothetical protein LOC69053	1123.83	1109.27	550.33	414.379	-195.81	1.03005	1.42058	0.390531	1.56744
5260	uc012agp.1	Pcnp	PEST proteolytic signal-containing nuclear	691.191	737.73	1025.34	834.955	-80.5	-0.568952	-0.178606	0.390346	1.56659
1767	uc009rhq.1	Cpne4	SubName: Full=Copine IV, isoform CRA_d; SubName: Full=Putative uncharacterized protein;	462.322	551.748	313.104	285.149	-241.29	0.562253	0.952292	0.390039	1.56517
4127	uc012evp.1	Lyrm5	LYR motif-containing protein 5	137.319	184.782	145.313	149.23	-166.12	-0.0816331	0.308281	0.389914	1.56459
5414	uc009tyr.1	Phka1	phosphorylase b kinase regulatory subunit alpha,	148.894	185.405	145.66	138.435	-150	0.0316828	0.421468	0.389785	1.564
5317	uc008rzz.1	Pdp1	[Pyruvate dehydrogenase	3785.26	3058.64	2363.54	1457.86	-87.2	0.679441	1.06904	0.389602	1.56315
4043	uc009uni.1	Lrch2	leucine-rich repeat and calponin homology	682.994	726.716	150.108	121.926	-297.37	2.18587	2.57539	0.389518	1.56276
2250	uc009qcq.1	Dpp8	dipeptidyl peptidase 8	1330.66	1356.94	2617.96	2038.02	-973.6	-0.976297	-0.586812	0.389485	1.56261
838	uc007vzh.1	Asap1	arf-GAP with SH3 domain, ANK repeat and PH	1055.7	1061.57	1160.84	891.183	-96.7	-0.136977	0.25241	0.389387	1.56216
8264	uc009tar.1	Xiap	Mus musculus 18-day embryo whole body cDNA, RIKEN full-length enriched library, clone:1110015C02 product:unclassifiable, full insert sequence.	252.551	276.353	399.031	333.363	-194.92	-0.659925	-0.270583	0.389342	1.56195
3360	uc007eve.1	Hdac2	histone deacetylase 2	2475.82	2441.77	1480.64	1115.16	-118.7	0.741684	1.13068	0.388999	1.56037
6230	uc008mrv.2	Rin2	ras and Rab interactor 2	286.877	327.775	199.358	173.981	-124.9	0.525073	0.913776	0.388703	1.559
6954	uc009upw.1	Smc1a	SubName: Full=Smc1a protein; Flags: Fragment;	1243.82	1298.1	932.501	743.523	-60.4	0.415601	0.803951	0.38835	1.55737
5536	uc009ujc.1	Plp1	myelin proteolipid protein	24705.4	28242.1	4092.29	3576.45	-18	2.59385	2.98125	0.387402	1.55299
6073	uc008tvi.1	Raver2	ribonucleoprotein PTB-binding 2	211.435	211.804	402.876	308.547	-30.7	-0.930121	-0.542758	0.387363	1.55281
4113	uc012ekd.1	Luc7l2	Mus musculus CGI-74-like SR-rich protein mRNA, complete cds.	1057.04	1111.01	631.792	507.751	-290.1	0.74251	1.12968	0.387172	1.55193
8557	uc009raf.1	Zic1	zinc finger protein ZIC 1	224.574	237.078	197.88	159.742	-344.2	0.182567	0.56962	0.387053	1.55138
7277	uc007tor.1	Supt16h	FACT complex subunit SPT16	1311.67	1344.77	784.444	614.993	-38.9	0.741667	1.12872	0.387051	1.55137
3383	uc008hhm.2	Hectd2	SubName: Full=Putative uncharacterized protein;	193.505	200.196	155.542	123.08	-106.3	0.31507	0.70182	0.38675	1.54998
8247	uc009dms.2	Wnk1	SubName: Full=Wnk1 protein; Flags: Fragment;	1936.1	2056.35	1958.87	1591.78	-510.37	-0.0168682	0.369448	0.386316	1.54797
4720	uc009uel.1	Nap1l3	nucleosome assembly protein 1-like 3	1109.41	1109.77	409.77	313.675	-134.43	1.43691	1.82293	0.386015	1.54658
7376	uc009byy.2	Tax1bp1	SubName: Full=Putative uncharacterized protein Tax1bp1;	2982.3	3136.94	1624.14	1307.67	-59.6	0.876753	1.26236	0.385603	1.54468
6944	uc008hbn.1	Smarca2	probable global transcription activator SNF2L2	2631.98	2661.44	2987.57	2312.79	-144.26	-0.182824	0.20257	0.385394	1.54371
7382	uc007hax.2	Tbc1d15	TBC1 domain family member 15	1024.55	1034.91	413.415	319.72	-21.7	1.30932	1.69463	0.385305	1.5433
3481	uc008ygt.1	Hnrnpd	heterogeneous nuclear ribonucleoprotein D0	2491.28	2634.2	1035.31	838.144	-142.2	1.26683	1.65209	0.385267	1.54313
8236	uc009jey.1	Wee1	wee1-like protein kinase	253.181	294.871	360.736	321.679	-138.2	-0.510774	-0.125536	0.385238	1.54299
5189	uc008hfl.2	Papss2	bifunctional 3'-phosphoadenosine	333.696	324.541	215.961	160.83	-47.1	0.627763	1.01287	0.385103	1.54237
7997	uc007cll.1	Ubxn4	UBX domain-containing protein 4	730.291	778.276	609.675	497.571	-146.9	0.260431	0.645381	0.384949	1.54166
7183	uc008pkn.1	Ssr3	translocon-associated protein subunit gamma	1139.47	1300.17	569.146	497.391	-0.8	1.00149	1.38624	0.384749	1.54073
1638	uc009qda.1	Clpx	SubName: Full=Putative uncharacterized protein;	714.259	757.181	753.085	611.549	-79.3	-0.0763656	0.308171	0.384536	1.53975
7731	uc007cax.2	Traf3ip1	TRAF3-interacting protein 1	173.857	147.055	258.78	167.689	-49.3	-0.573827	-0.189437	0.384391	1.53908
4711	uc009nas.2	Nae1	NEDD8-activating enzyme E1 regulatory subunit	965.639	1101.13	612.764	535.406	-38	0.656153	1.04028	0.384125	1.53785
8447	uc008fuo.2	Zfp407	zinc finger protein 407	296.251	280.005	497.318	360.186	-24.1	-0.747349	-0.36329	0.384059	1.53755
3283	uc009lkh.2	Gtf2e2	general transcription factor IIE subunit 2	384.589	401.091	261.439	208.94	-64.2	0.556846	0.940843	0.383996	1.53726
1305	uc012dbh.1	Casp8ap2	SubName: Full=Putative uncharacterized protein; Flags: Fragment;	155.127	155.684	150.86	116.041	-147.3	0.0402364	0.423993	0.383757	1.53615
1485	uc012ftc.1	Cdr2	cerebellar degeneration-related protein 2	170.277	176.148	408.434	323.845	-159.8	-1.26222	-0.878518	0.383701	1.53589
3932	uc009szv.1	Lamp2	lysosome-associated membrane glycoprotein 2	1098.97	1238.73	485.087	419.091	-297.16	1.17984	1.56353	0.383694	1.53586
5753	uc007nhx.1	Prkar2b	cAMP-dependent protein kinase type II-beta	2822.53	2950.28	1825.35	1462.46	-108.6	0.628817	1.01245	0.383633	1.53558
8506	uc008bxy.1	Zfp763	zinc finger protein 763	326.141	349.598	132.327	108.727	-18.6	1.30139	1.68498	0.383593	1.53539
5530	uc008mso.1	Plk1s1	centrosomal protein kizuna	163.228	194.248	502.547	458.468	-42.5	-1.62237	-1.23892	0.383453	1.53475
1978	uc008txu.1	Dab1	disabled homolog 1 isoform 1	272.262	268.911	423.948	321.017	-170.4	-0.638891	-0.255519	0.383372	1.53438
798	uc011woz.1	Arl4c	ADP-ribosylation factor-like protein 4C	184.584	218.765	209.5	190.406	-299	-0.182672	0.200305	0.382977	1.53255
1540	uc009hrd.2	Chd2	chromodomain helicase DNA binding protein 2	517.364	509.666	955.905	722.263	-160.01	-0.885689	-0.502972	0.382717	1.53135
3565	uc012hjl.1	Ids	iduronate 2-sulfatase isoform a	1362.79	1492.61	2431.87	2043.47	-99.7	-0.835501	-0.453184	0.382316	1.5295
5093	uc007zxe.1	Olig2	oligodendrocyte transcription factor 2	442.518	489.144	255.564	216.755	-40.1	0.792053	1.17419	0.382141	1.52869
7118	uc008lrh.1	Spred1	sprouty-related, EVH1 domain-containing protein	1174.5	1074.69	2065.22	1450.24	-140.5	-0.814247	-0.432365	0.381882	1.52749
8349	uc007yey.2	Zc3h7a	Mus musculus 0 day neonate skin cDNA, RIKEN full-length enriched library, clone:4631401H08 product:CDNA FLJ20318 FIS, CLONE HEP08704 (FRAGMENT) homolog [Homo sapiens], full insert sequence.	231.171	260.19	231.53	200.027	-393.4	-0.00224104	0.379366	0.381607	1.52622
3414	uc008qtg.2	Hipk1	homeodomain-interacting protein kinase 1	1372.39	1361.34	1944.66	1480.69	-171.2	-0.502834	-0.121242	0.381591	1.52615
6555	uc008jxd.1	Scn9a	sodium channel protein type 9 subunit alpha	370.418	385.313	185.951	148.474	-632.34	0.994233	1.37582	0.38159	1.52614
38	uc008gyz.1	1110059E24Rik	hypothetical protein LOC66206	354.07	433.48	461.758	434.011	-19.8	-0.383101	-0.00176347	0.381338	1.52498
1669	uc007hca.2	Cnot2	CCR4-NOT transcription complex subunit 2 isoform	798.378	817.158	921.545	724.146	-119.1	-0.206982	0.174334	0.381316	1.52487
7706	uc011wub.1	Tor1aip2	interferon alpha responsive protein isoform a	402.773	446.937	304.11	259.084	-418.24	0.405372	0.786652	0.38128	1.52471
3476	uc012aai.1	Hnrnpa1	heterogeneous nuclear ribonucleoprotein A1	2313.49	2220.43	1248.66	920.153	-55.9	0.889684	1.2709	0.381213	1.5244
146	uc007yrl.2	2510009E07Rik	hypothetical protein LOC72190	768.095	791.16	343.248	271.525	-133.6	1.16203	1.54288	0.380848	1.52271
2523	uc009etd.1	Ergic2	endoplasmic reticulum-Golgi intermediate	212.054	241.094	324.4	283.257	-215.08	-0.613345	-0.232516	0.380829	1.52263
7100	uc008ltk.1	Spint1	kunitz-type protease inhibitor 1 precursor	131.058	172.605	184.507	186.621	-89.2	-0.493468	-0.112639	0.380829	1.52263
7703	uc008shi.1	Topors	E3 ubiquitin-protein ligase Topors	512.535	495.703	461.207	342.597	-64.74	0.152235	0.532963	0.380728	1.52216
1130	uc009qnk.1	Bnip2	BCL2/adenovirus E1B 19 kDa protein-interacting	122.867	131.77	284.636	234.466	-113.4	-1.21201	-0.831356	0.380658	1.52184
7038	uc009lpu.2	Snx25	sorting nexin-25	184.656	174.479	1084.72	787.659	-59.42	-2.55442	-2.17452	0.379898	1.51833
5148	uc007fdo.2	P4ha1	prolyl 4-hydroxylase subunit alpha-1 precursor	1025.72	943.477	1031.41	729.236	-97.33	-0.00798447	0.3716	0.379584	1.51688
2553	uc007kkq.1	Evi2a	protein EVI2A precursor	176.651	196.218	212.715	181.625	-307.17	-0.268019	0.111492	0.379512	1.51654
2348	uc007czb.1	Edem3	ER degradation-enhancing alpha-mannosidase-like	322.03	329.252	349.456	274.685	-98.5	-0.117914	0.261412	0.379326	1.51568
7112	uc009lur.1	Spock3	testican-3 precursor	6868.92	7088.99	2829.3	2245.07	-31.96	1.27964	1.65882	0.37918	1.51501
1184	uc007zsp.1	Btg3	protein BTG3	635.324	746.874	545.661	493.21	-109	0.219488	0.598664	0.379176	1.51499
8434	uc007itl.1	Zfp354a	zinc finger protein 354A	165.822	167.69	132.457	102.994	-160.7	0.324102	0.703236	0.379134	1.5148
6246	uc007nft.2	Rnaseh1	ribonuclease H1	117.585	134.497	206.609	181.72	-43	-0.813197	-0.434141	0.379056	1.51444
6497	uc009msa.2	Sall1	sal-like protein 1	179.882	189.776	448.362	363.791	-60.3	-1.31762	-0.938809	0.378808	1.51329
5483	uc012eab.1	Pkd2	polycystin-2	137.838	120.426	356.115	239.32	-89.6	-1.36936	-0.990796	0.378568	1.51218
70	uc007bay.2	1700066M21Rik	hypothetical protein LOC73467 precursor	227.79	240.985	122.772	99.9096	-25.9	0.891722	1.27025	0.378527	1.51199
5204	uc007ucd.2	Parp4	poly (ADP-ribose) polymerase family, member 4	146.177	183.661	179.463	173.461	-45.9	-0.295965	0.0824348	0.3784	1.51141
5289	uc007stb.1	Pde12	2',5'-phosphodiesterase 12	379.362	339.479	239.66	165.05	-110.1	0.662586	1.04042	0.377837	1.50881
3160	uc007zdd.1	Golgb1	SubName: Full=Putative uncharacterized protein; Flags: Fragment;	1117.84	1061.78	1073.52	784.858	-96.31	0.0583675	0.435978	0.377611	1.50776
2077	uc007cut.1	Ddx59	probable ATP-dependent RNA helicase DDX59	162.469	206.977	235.81	231.287	-83.7	-0.537459	-0.160214	0.377246	1.50607
3652	uc007ugp.1	Ints6	integrator complex subunit 6	433.038	422.985	345.894	260.238	-257.6	0.324163	0.700776	0.376612	1.50315
8438	uc007fma.1	Zfp365	protein ZNF365	2038.05	2164.75	4316.75	3531.97	-152.3	-1.08276	-0.706272	0.376487	1.50257
898	uc012aee.1	Atp13a3	probable cation-transporting ATPase 13A3 isoform	457.389	547.297	476.69	439.384	-144.4	-0.0596294	0.31684	0.376469	1.50249
5123	uc008kfa.1	Osbpl6	oxysterol-binding protein-related protein 6	507.553	570.609	418.688	362.598	-281.22	0.277686	0.654131	0.376445	1.50238
376	uc008inx.1	Acbd5	acyl-CoA-binding domain-containing protein 5	597.306	603.764	665.9	518.517	-91.3	-0.156835	0.219592	0.376427	1.50229
3734	uc007kxv.1	JSAP2	Mus musculus mRNA for JSAP2a, complete cds.	2133.25	2183.35	2982.93	2352.01	-269.8	-0.483679	-0.107349	0.37633	1.50184
930	uc009sqx.2	Atp6ap2	renin receptor precursor	3402.28	3578.85	1345.05	1090.16	-56.6	1.33884	1.71496	0.376119	1.50087
2243	uc008rbr.1	Dph5	diphthine synthase	209.958	211.398	139.107	107.923	-44.66	0.593914	0.96996	0.376046	1.50053
2399	uc008uhu.2	Eif2b3	eukaryotic translation initiation factor 2B,	354.125	361.026	317.207	249.206	-201.13	0.158832	0.534761	0.37593	1.49999
1890	uc012hgl.1	Cul4b	Mus musculus 11 days embryo whole body cDNA, RIKEN full-length enriched library, clone:2700050M05 product:cullin 4B, full insert sequence.	1225.43	1277.78	427.23	343.316	-141.78	1.52021	1.89603	0.375824	1.49951
6185	uc007zmd.1	Rg9mtd1	mitochondrial ribonuclease P protein 1	275.325	302.622	210.108	178.011	-133.2	0.390005	0.76555	0.375545	1.49822
8420	uc007cuw.2	Zfp281	zinc finger protein 281	901.278	913.246	564.608	441.088	-71.4	0.674722	1.04994	0.375217	1.4967
5329	uc007vhq.1	Pdzd2	PDZ domain-containing protein 2	753.788	813.43	1938.37	1612.76	-330.99	-1.36261	-0.987438	0.375175	1.49651
7301	uc009qyo.1	Syncrip	heterogeneous nuclear ribonucleoprotein Q	1085.01	955.704	702.13	476.851	-186.06	0.627893	1.00303	0.375133	1.49632
4427	uc007fns.2	mKIAA1796	Mus musculus adult male lung cDNA, RIKEN full-length enriched library, clone:1200015N20 product:weakly similar to KINESIN HEAVY CHAIN-LIKE PROTEIN [Homo sapiens], full insert sequence.	448.337	426.951	336.443	247.049	-192.5	0.414223	0.78927	0.375047	1.49592
7202	uc009cns.1	Stambp	STAM-binding protein	646.53	656.533	320.777	251.184	-37.3	1.01115	1.38612	0.374976	1.49559
7066	uc007pyk.1	Sox4	transcription factor SOX-4	306.788	302.497	174.42	132.626	-294.7	0.814679	1.18955	0.374872	1.49511
7259	uc007vhj.1	Sub1	activated RNA polymerase II transcriptional	5305.2	6307.09	3649.02	3346.02	-14.4	0.539898	0.91453	0.374632	1.494
1271	uc011wsz.1	Camsap1l1	calmodulin-regulated spectrin-associated protein	1793.77	1778.6	2494.76	1907.98	-378.14	-0.475905	-0.1013	0.374605	1.49388
7147	uc007nof.1	Srp54a	signal recognition particle 54 kDa protein	4917.87	5940.65	2247.11	2094.17	-209.1	1.12996	1.50424	0.374279	1.49237
1493	uc008dpk.1	Cebpz	CCAAT/enhancer-binding protein zeta	710.28	690.771	516.744	387.727	-15	0.458938	0.833167	0.374229	1.49214
2643	uc008oog.1	Fam164a	hypothetical protein LOC67306	964.708	1142.79	638.334	583.411	-36.1	0.595781	0.969981	0.374199	1.492
756	uc008imx.1	Arhgap21	Mus musculus 10 days neonate head cDNA, RIKEN full-length enriched library, clone:5530401C11 product:hypothetical protein, full insert sequence.	692.005	779.397	1536.07	1334.82	-85.38	-1.15039	-0.77621	0.374183	1.49193
6992	uc009qbo.1	Snapc5	snRNA-activating protein complex subunit 5	204.267	231.021	231.617	202.128	-4.1	-0.181289	0.192757	0.374046	1.49129
4632	uc007vtx.2	Mtss1	metastasis suppressor protein 1 isoform 1	411.681	436.044	285.96	233.785	-202.1	0.525712	0.899293	0.373581	1.48915
6557	uc009mkf.1	Scoc	short coiled-coil protein isoform b	1858.11	2102.46	319.472	279.075	-118.9	2.54008	2.91336	0.373279	1.48775
5915	uc007mzu.2	Pum2	pumilio homolog 2 isoform 2	1575.82	1647.08	2312.57	1866.26	-237.94	-0.553396	-0.180239	0.373158	1.48719
8121	uc007rjg.1	Vcan	versican core protein isoform 1	364.373	398.012	128.221	108.16	-159.8	1.50678	1.87965	0.372873	1.48588
7445	uc008qgd.1	Tdrkh	Mus musculus 11 days embryo whole body cDNA, RIKEN full-length enriched library, clone:2700091C21 product:similar to PUTATIVE RNA BINDING PROTEIN [Homo sapiens], full insert sequence.	417.642	406.199	381.765	286.786	-29.6	0.129581	0.50221	0.372629	1.48475
1211	uc009sxt.2	C330007P06Rik	Mus musculus ES cells cDNA, RIKEN full-length enriched library, clone:C330007P06 product:hypothetical protein, full insert sequence.	550.705	594.402	357.347	297.941	-56	0.623957	0.996415	0.372457	1.48396
6905	uc008ovx.2	Slc7a14	probable cationic amino acid transporter	1442.64	1351.96	377.942	273.654	-85.47	1.93247	2.30462	0.372154	1.48255
2681	uc008ica.2	Fam45a	hypothetical protein LOC67894 isoform 1	385.137	390.663	294.038	230.587	-114.2	0.389369	0.760614	0.371245	1.47835
1003	uc012eic.1	B630005N14Rik	hypothetical protein LOC101148	355.727	360.616	243.802	191.087	-81.8	0.545061	0.916237	0.371176	1.47804
7043	uc008mqq.2	Snx5	sorting nexin-5	717.03	749.066	992.379	801.614	-114	-0.468857	-0.0978144	0.371043	1.47742
5108	uc008sgb.2	Orc3	origin recognition complex subunit 3 isoform 1	865.013	945.154	674.803	570.402	-11	0.358256	0.72857	0.370314	1.47406
1177	uc008mpa.1	Btbd3	BTB/POZ domain-containing protein 3 isoform 2	666.164	636.007	497.118	367.405	-133.6	0.422289	0.791672	0.369383	1.46976
5438	uc008dun.1	Pigf	phosphatidylinositol-glycan biosynthesis class F	123.973	152.957	273.103	260.863	-49.2	-1.13942	-0.770162	0.369254	1.46916
4983	uc007pwx.2	Nrsn1	neurensin-1	165.445	184.046	1923.09	1656.49	-77.9	-3.53901	-3.16999	0.369014	1.46805
6379	uc009puy.1	Rpp25	ribonuclease P protein subunit p25	127.213	170.179	157.66	163.328	-42.1	-0.309568	0.0592801	0.368848	1.46728
888	uc008dqe.1	Atl2	atlastin-2 isoform 1	1359.07	1371.97	1049.19	821	-129.4	0.37334	0.740797	0.367457	1.46086
8365	uc009hav.1	Zdhhc13	SubName: Full=Putative uncharacterized protein Zdhhc13;	261.138	302.141	467.075	418.968	-130.9	-0.838842	-0.471615	0.367227	1.45979
1222	uc007uek.1	Cab39l	calcium-binding protein 39-like	162.319	167.715	295.947	237.106	-87.96	-0.866502	-0.499518	0.366984	1.45867
2759	uc007vtk.2	Fbxo32	F-box only protein 32	449.926	405.262	200.323	139.93	-88.6	1.16736	1.53415	0.366785	1.45775
5340	uc008gbs.2	Peli3	protein pellino homolog 3	290.058	299.184	294.593	235.715	-77.4	-0.0223818	0.343988	0.366369	1.45583
702	uc007gtg.1	Apaf1	apoptotic protease-activating factor 1	196.74	189.659	219.005	163.848	-333.5	-0.154669	0.211052	0.365721	1.45284
3496	uc009lhj.2	Hook3	protein Hook homolog 3	610.561	677.912	370.081	318.897	-96.5	0.722296	1.08801	0.365713	1.4528
3723	uc009bli.2	Jhdm1d	RecName: Full=Lysine-specific demethylase 7; EC=1.14.11.-; AltName: Full=JmjC domain-containing histone demethylation protein 1D;	1170.1	1064.63	706.13	498.658	-326.9	0.72862	1.09423	0.365609	1.45232
3908	uc012dkh.1	Krc	Mus musculus adult male hippocampus cDNA, RIKEN full-length enriched library, clone:2900056N03 product:hypothetical protein, full insert sequence.	155.09	144.963	365.269	265.054	-118.7	-1.23585	-0.870599	0.365255	1.45069
7288	uc008fww.2	Suv420h1	histone-lysine N-methyltransferase SUV420H1	577.192	559.177	710.594	534.441	-433.7	-0.299975	0.0652743	0.365249	1.45066
8437	uc008uvn.1	Zfp362	zinc finger protein 362	188.542	233.313	427.16	410.378	-88.21	-1.17989	-0.814683	0.36521	1.45048
5065	uc012hpq.1	Nxt2	NTF2-related export protein 2	393.74	430.138	123.248	104.555	-62.02	1.67567	2.04054	0.364866	1.44889
2389	uc008evs.2	Eif1a	eukaryotic translation initiation factor 1A	428.081	432.159	293.969	230.492	-130.2	0.542221	0.906843	0.364622	1.44776
4243	uc008pjb.1	Mbnl1	muscleblind-like protein 1	1303.58	1341.9	650.905	520.523	-308.2	1.00196	1.36624	0.364279	1.44618
5802	uc008ezb.2	Prrc1	protein PRRC1	217.71	219.555	150.048	117.555	-76.8	0.536984	0.901251	0.364267	1.44612
8408	uc007dul.1	Zfp238	zinc finger protein 238 isoform 2	624.097	630	1925.73	1510.41	-357	-1.62557	-1.26152	0.364046	1.4451
755	uc009pli.1	Arhgap20	RecName: Full=Rho GTPase-activating protein 20; AltName: Full=RA and RhoGAP domain-containing protein; Short=RARhoGAP; AltName: Full=Rho-type GTPase-activating protein 20;	1479.08	1393.11	1523.83	1115.26	-83.6	-0.0430015	0.320931	0.363933	1.44458
2032	uc008oyw.1	Dcun1d1	DCN1-like protein 1	745.161	859.415	417.281	374.046	-38.74	0.836533	1.20014	0.363606	1.44307
3157	uc007oug.2	Golga5	Golgin subfamily A member 5	403.061	412.64	600.37	477.759	-139.9	-0.574853	-0.211398	0.363455	1.44237
4141	uc008vub.1	Mad2l2	mitotic spindle assembly checkpoint protein	141.285	163.063	160.369	143.885	-135.92	-0.182785	0.180514	0.363299	1.44165
3488	uc008bze.2	Hnrnpm	heterogeneous nuclear ribonucleoprotein M	2055.49	1943.83	1458.43	1072.17	-25.6	0.495064	0.858363	0.363299	1.44165
6220	uc007gkx.1	Ric8b	synembryn-B isoform 2	1927.14	1837.25	1995.46	1479.08	-50.2	-0.0502582	0.312846	0.363105	1.44075
8530	uc009dlq.1	Zfp9	zinc finger protein 9	164.987	197.289	227.879	211.882	-52.7	-0.465912	-0.102951	0.362961	1.44009
2860	uc011ylr.1	Foxg1	forkhead box protein G1	2038.28	1951.28	2133	1587.88	-703.35	-0.0655318	0.297326	0.362858	1.43961
5125	uc007gzx.1	Osbpl8	Mus musculus 6 days neonate skin cDNA, RIKEN full-length enriched library, clone:A030002L23 product:hypothetical protein, full insert sequence.	4068.56	4011.13	2879.78	2207.81	-261.1	0.498556	0.861392	0.362836	1.43951
7900	uc007xjl.1	Twf1	twinfilin-1	879.996	935.768	425.144	351.566	-21.1	1.04955	1.41235	0.362808	1.43938
2879	uc009dat.1	Frmd4b	FERM domain-containing protein 4B	223.513	252.626	397.995	349.826	-251	-0.832393	-0.469631	0.362763	1.43917
5619	uc009gkv.1	Pop4	ribonuclease P protein subunit p29	387.934	497.845	244.368	243.937	-61.3	0.666756	1.02919	0.362434	1.43765
8539	uc008byh.2	Zfp955b	zinc finger protein 422, related sequence	636.297	705.868	202.013	174.369	-33.5	1.65525	2.01726	0.362006	1.43568
5944	uc007clh.1	R3hdm1	R3H domain (binds single-stranded nucleic	881.205	919.608	1061.69	862.222	-151.6	-0.268807	0.0929595	0.361766	1.43457
5866	uc008hfq.1	Pten	phosphatidylinositol-3,4,5-trisphosphate	1485.42	1648.01	1734.17	1497.28	-457.3	-0.223379	0.13838	0.361759	1.43454
7332	uc007eir.2	Tab2	TGF-beta-activated kinase 1 and MAP3K7-binding	178.725	170.886	791.371	588.852	-215.7	-2.14661	-1.78487	0.361737	1.43444
2890	uc007zej.1	Fstl1	follistatin-related protein 1 precursor	241.723	293.909	182.519	172.723	-26.5	0.405307	0.766913	0.361606	1.43383
3493	uc008ygx.1	Hnrpdl	Mus musculus mRNA for JKTBP, complete cds.	2429.69	2724.91	2757.06	2406.77	-23.1	-0.182355	0.179112	0.361467	1.43319
7739	uc012hbq.1	Trank1	Mus musculus 0 day neonate cerebellum cDNA, RIKEN full-length enriched library, clone:C230073N20 product:unclassifiable, full insert sequence.	667.031	762.87	4561.19	4061.06	-361.03	-2.77358	-2.41235	0.361236	1.43212
7495	uc009dek.1	Thumpd3	THUMP domain-containing protein 3	494.804	505.044	413.478	328.689	-36.31	0.259047	0.619685	0.360637	1.42935
5890	uc008fmu.2	Ptpn2	tyrosine-protein phosphatase non-receptor type 2	235.511	232.079	209.557	160.858	-72.5	0.168451	0.528829	0.360379	1.42816
7736	uc007bcv.2	Trak2	trafficking protein, kinesin binding 2	465.564	459.001	1468.08	1127.47	-162.29	-1.65688	-1.29651	0.360368	1.42811
227	uc007jyd.1	4933427D14Rik	hypothetical protein LOC74477	120.268	117.456	332.948	253.303	-102.2	-1.46905	-1.10875	0.360299	1.42779
8431	uc008nxq.1	Zfp334	zinc finger protein 334	286.183	301.489	358.523	294.232	-173.5	-0.325131	0.0351492	0.36028	1.42771
5315	uc008rol.2	Pdlim5	PDZ and LIM domain protein 5 isoform ENH1	360.125	410.846	175.02	155.57	-56.4	1.04098	1.40104	0.360063	1.4267
4608	uc008ynj.1	Mtf2	metal-response element-binding transcription	199.213	187.927	303.321	222.98	-279.94	-0.606531	-0.246739	0.359792	1.42545
2939	uc008mds.1	Gabpb1	GA-binding protein subunit beta-1 isoform a	229.623	237.199	188.059	151.426	-101.9	0.288085	0.647492	0.359407	1.42367
374	uc007dwq.2	Acbd3	Golgi resident protein GCP60	661.821	618.158	398.027	289.823	-18.5	0.733576	1.0928	0.359227	1.42284
724	uc007sth.1	Appl1	DCC-interacting protein 13-alpha	1417.91	1570.45	703.827	607.745	-51.7	1.01047	1.36964	0.35917	1.42258
7174	uc009bmr.1	Ssbp1	single-stranded DNA-binding protein,	321.884	337.137	322.068	263.048	-224.8	-0.000823611	0.358007	0.358831	1.42101
882	uc008tut.1	Atg4c	cysteine protease ATG4C	390.496	398.569	421.952	335.88	-253.2	-0.111772	0.246883	0.358655	1.4202
3786	uc008evd.1	Kcnn2	small conductance calcium-activated potassium	192.937	211.373	273.528	233.747	-371.82	-0.503558	-0.145154	0.358404	1.41904
4278	uc007cpk.1	Mdm4	protein Mdm4	350.083	334.438	521.755	388.834	-156.28	-0.575675	-0.217413	0.358262	1.41838
8362	uc011zco.1	Zcchc9	Mus musculus 9.5 days embryo parthenogenote cDNA, RIKEN full-length enriched library, clone:B130002F16 product:hypothetical CCHC type Zn-finger containing protein, full insert sequence.	199.486	195.365	256.516	195.987	-36	-0.362765	-0.00459045	0.358174	1.41798
3144	uc008uro.2	Gnl2	nucleolar GTP-binding protein 2	757.45	774.444	566.353	451.769	-36.5	0.419449	0.777575	0.358126	1.41776
8380	uc009iek.1	Zfand6	AN1-type zinc finger protein 6	921.048	1020.48	414.18	358.038	-59.3	1.15302	1.51106	0.358042	1.41737
5705	uc007ibz.1	Ppp3r1	calcineurin subunit B type 1	15477.5	15035.8	5345.32	4051.81	-94.9	1.53383	1.89176	0.357934	1.41687
7718	uc007reo.2	Tppp	tubulin polymerization-promoting protein	2900.35	2669.53	1469.93	1055.86	-44.1	0.980482	1.33816	0.357679	1.41569
6463	uc008xzw.1	Rufy3	protein RUFY3	2947.54	3172.35	2145.76	1802.33	-151.6	0.458022	0.815692	0.357671	1.41565
566	uc008bwg.1	Akap8	A-kinase anchor protein 8	331.197	362.611	528.249	451.4	-409	-0.673527	-0.315984	0.357543	1.41506
2587	uc007fct.1	Fabp7	fatty acid-binding protein, brain	337.787	342.01	262.629	207.587	-19.6	0.36309	0.720322	0.357232	1.41363
466	uc008oaq.1	Adnp	activity-dependent neuroprotector homeobox	1757.44	1887.15	1611.98	1351.37	-272.29	0.124637	0.481784	0.357147	1.41323
3532	uc008elv.2	Hspa9	stress-70 protein, mitochondrial	4742.9	4841.99	3725.3	2969.59	-37.31	0.348413	0.70534	0.356926	1.41221
7237	uc012euz.1	Strap	serine-threonine kinase receptor-associated	2236.4	2206.47	1745.1	1344.39	-138.93	0.35787	0.71479	0.35692	1.41218
2133	uc007ktc.1	Dhx40	probable ATP-dependent RNA helicase DHX40	814.367	921.579	645.973	571.027	-27.8	0.334204	0.690549	0.356345	1.40953
1805	uc008mrz.1	Crnkl1	crooked neck-like protein 1	639.299	618.149	447.707	338.169	-31.5	0.513936	0.870209	0.356274	1.4092
1471	uc008thy.1	Cdk5rap2	CDK5 regulatory subunit-associated protein 2	141.707	169.685	300.521	281.176	-204.8	-1.08456	-0.728611	0.35595	1.40771
8320	uc009pil.1	Zbtb16	zinc finger and BTB domain-containing protein	164.444	279.256	134.984	179.128	-115.5	0.284808	0.6406	0.355792	1.40697
675	uc009qah.2	Anp32a	acidic leucine-rich nuclear phosphoprotein 32	3061.94	3123.01	3182.99	2537.51	-59.9	-0.0559399	0.299524	0.355464	1.40546
2869	uc007eyl.1	Foxo3	forkhead box protein O3	1108.2	1134.44	836.531	669.433	-166.56	0.405731	0.76097	0.355239	1.40442
3988	uc008xph.1	Limch1	LIM and calponin homology domains-containing	1004.28	1078.15	1359.8	1141.22	-452.7	-0.437231	-0.0820262	0.355205	1.40426
6110	uc012bvi.1	Rbm43	RNA-binding protein 43	165.523	181.908	235.455	202.317	-106	-0.508422	-0.153409	0.355013	1.40338
2636	uc008ekn.1	Fam13b	SubName: Full=Fam13b protein;	223.375	206.626	988.176	714.77	-186.87	-2.1453	-1.79046	0.354843	1.40259
1221	uc007bul.2	Cab39	Mus musculus lung RCB-0558 LLC cDNA, RIKEN full-length enriched library, clone:G730021G09 product:calcium binding protein 39, full insert sequence.	2368.73	2617.32	1061.08	916.803	-232.1	1.15857	1.51341	0.354834	1.40255
654	uc007rgs.2	Ankrd32	ankyrin repeat domain-containing protein 32	220.249	218.321	215.263	166.875	-35.6	0.0330387	0.387682	0.354643	1.40167
1035	uc008ozp.2	Bbs7	Bardet-Biedl syndrome 7 protein homolog	392.772	418.505	274.056	228.373	-43.5	0.51922	0.873854	0.354634	1.40162
4579	uc009rfe.2	Msl2	RecName: Full=Male-specific lethal 2 homolog; Short=MSL-2; AltName: Full=Male-specific lethal 2-like 1; Short=MSL2-like 1; AltName: Full=Male-specific lethal-2 homolog 1; AltName: Full=RING finger protein 184;	404.811	422.195	524.478	427.814	-309.22	-0.373635	-0.0190749	0.35456	1.40128
3345	uc007ycv.1	Hausp	Mus musculus herpesvirus-associated ubiquitin-specific protease (Hausp) mRNA, complete cds.	1398.89	1456.14	2353.7	1916.27	-231.24	-0.75065	-0.396152	0.354498	1.40099
7018	uc009crm.1	Snrpg	small nuclear ribonucleoprotein G	585.82	620.877	628.006	520.694	-13.3	-0.100321	0.253869	0.35419	1.39957
7931	uc009rhf.2	Uba5	ubiquitin-like modifier-activating enzyme 5	666.819	581.355	443.365	302.416	-83.6	0.588802	0.942886	0.354084	1.39908
6898	uc007gyj.1	Slc6a15	orphan sodium- and chloride-dependent	455.396	514.217	582.422	514.582	-115.72	-0.354942	-0.00102163	0.35392	1.39833
7978	uc009tos.2	Ubl4	ubiquitin-like protein 4A	811.339	827.28	670.991	535.615	-249.7	0.274012	0.62718	0.353168	1.39485
7563	uc007arc.1	Tmem131	transmembrane protein 131	750.358	862.05	703.37	632.676	-79.1	0.0932947	0.446304	0.353009	1.39412
1793	uc007atm.1	Creg2	protein CREG2 precursor	429.906	429.08	152.535	119.201	-112.9	1.49488	1.84785	0.352967	1.39392
7389	uc007znb.1	Tbc1d23	TBC1 domain family member 23	515.951	536.517	466.832	380.12	-26.8	0.144331	0.497169	0.352838	1.39333
1870	uc009jfw.1	Ctr9	RNA polymerase-associated protein CTR9 homolog	1095.23	1128.28	938.074	756.797	-85.1	0.223459	0.576142	0.352683	1.39261
6233	uc007qdh.2	Riok1	Mus musculus 6 days neonate head cDNA, RIKEN full-length enriched library, clone:5430416A05 product:similar to AD034 [Homo sapiens], full insert sequence.	187.889	199.933	230.86	192.383	-377.13	-0.297137	0.0555355	0.352672	1.39256
2749	uc008dve.1	Fbxo11	SubName: Full=Putative uncharacterized protein; Flags: Fragment;	2497.23	2437.53	1220.49	932.963	-25.8	1.03287	1.38553	0.352656	1.39249
5396	uc008ovl.2	Phc3	polyhomeotic-like protein 3 isoform 2	573.184	632.815	208.538	180.405	-358.55	1.45869	1.81054	0.351857	1.3888
616	uc009eua.1	Amn1	SubName: Full=Antagonist of mitotic exit network 1 homolog (S. cerevisiae);	179.19	191.558	168.472	141.16	-171.5	0.0889746	0.440451	0.351476	1.38704
4481	uc009qzw.2	Morf4l1	mortality factor 4-like protein 1 isoform a	9063.99	9601.67	10323.5	8573.3	-106.5	-0.187718	0.163436	0.351154	1.38555
5652	uc007eio.2	Ppil4	Mus musculus 10 days embryo whole body cDNA, RIKEN full-length enriched library, clone:2610018B07 product:DJ12G14.1 (NOVEL CYCLOPHILIN TYPE PEPTIDYL-PROLYL CIS-TRANS ISOMERASE) (FRAGMENT) homolog [Homo sapiens], full insert sequence.	713.389	729.494	406.051	325.529	-20.1	0.813029	1.16411	0.351079	1.3852
1215	uc008xve.1	C530008M17Rik	Mus musculus adult male testis cDNA, RIKEN full-length enriched library, clone:4930529A19 product:hypothetical protein, full insert sequence.	309.623	322.726	328.075	268.101	-34.4	-0.0835144	0.267535	0.351049	1.38506
2220	uc007mxa.2	Dnmt3a	SubName: Full=Putative uncharacterized protein;	348.45	339.977	715.417	547.46	-155.6	-1.03783	-0.687317	0.350516	1.3826
4080	uc008yle.1	Lrrc8b	leucine-rich repeat-containing protein 8B	500.224	527.992	481.053	398.267	-130.72	0.0563784	0.406781	0.350403	1.38208
3683	uc008ptj.1	Isg20l2	interferon-stimulated 20 kDa exonuclease-like 2	132.036	153.606	203.705	185.93	-194.3	-0.625547	-0.275533	0.350014	1.38028
8157	uc009lct.1	Vps36	vacuolar protein-sorting-associated protein 36	303.946	330.778	302.217	258.128	-25.43	0.0082294	0.357777	0.349547	1.37813
3529	uc007ivq.1	Hspa4	heat shock 70 kDa protein 4	4785.56	4725.35	2988.56	2317.04	-144.49	0.679237	1.02814	0.348901	1.37514
6703	uc008twn.1	SGIP1alpha	Mus musculus SGIP1alpha mRNA for SH3-domain GRB2-like interacting protein 1 alpha, complete cds.	2147.17	2249.01	1797.34	1478.26	-7.9	0.256571	0.605396	0.348825	1.37479
4546	uc008svu.1	Mrpl50	39S ribosomal protein L50, mitochondrial	526.563	517.539	269.354	207.918	-6.9	0.967101	1.31565	0.348551	1.37352
169	uc008egt.1	2700062C07Rik	hypothetical protein LOC68046	206.923	227.813	225.635	195.108	-8.4	-0.124899	0.223578	0.348477	1.37318
1356	uc007yvn.2	Ccdc50	coiled-coil domain-containing protein 50 isoform	238.723	257.675	284.519	241.221	-207.71	-0.253185	0.0951994	0.348384	1.37275
4529	uc008wyt.2	Mrpl33	39S ribosomal protein L33, mitochondrial	543.683	649.773	426.866	400.84	-10.3	0.348983	0.696908	0.347925	1.37063
7346	uc007kpe.1	Taf15	TATA-binding protein-associated factor 2N	559.323	530.084	295.005	219.688	-35.44	0.922943	1.27076	0.347822	1.37016
7896	uc012aji.1	Tulp4	Mus musculus adult male stomach cDNA, RIKEN full-length enriched library, clone:2210038L17 product:unclassifiable, full insert sequence.	728.963	813.317	1687.74	1479.74	-219.4	-1.21117	-0.863454	0.34772	1.36969
5917	uc007hys.1	Purb	transcriptional activator protein Pur-beta	913.814	785.739	714.006	482.528	-14.3	0.355965	0.703438	0.347473	1.36855
3208	uc009ayr.1	Gpr85	probable G-protein coupled receptor 85	166.975	180.703	420.688	357.915	-429.6	-1.33312	-0.985994	0.347129	1.36696
7471	uc008rwi.2	Tgs1	trimethylguanosine synthase	580.38	592.925	187.887	150.915	-52.9	1.62713	1.97412	0.346988	1.3663
2421	uc007ytd.2	Eif4a2	eukaryotic initiation factor 4A-II isoform a	12928.6	13157	12871.2	10302.1	-160.9	0.0064189	0.352895	0.346476	1.36394
366	uc007bir.1	Acadl	long-chain specific acyl-CoA dehydrogenase,	608.191	670.772	287.462	249.424	0	1.08115	1.42722	0.346069	1.36206
7067	uc009eqj.1	Sox5	transcription factor SOX-5 isoform b	123.725	128.286	128.238	104.612	-199.9	-0.051689	0.294314	0.346003	1.36175
8070	uc008tyf.2	Usp24	RecName: Full=Ubiquitin carboxyl-terminal hydrolase 24; EC=3.4.19.12; AltName: Full=Deubiquitinating enzyme 24; AltName: Full=Ubiquitin thiolesterase 24; AltName: Full=Ubiquitin-specific-processing protease 24;	768.479	848.744	619.251	538.102	-152.2	0.311482	0.657449	0.345967	1.36159
7628	uc008vfp.1	Tmem57	SubName: Full=Tmem57 protein;	504.768	566.175	922.287	813.942	-310.58	-0.869595	-0.523678	0.345917	1.36136
8009	uc008pfa.2	Ufm1	ubiquitin-fold modifier 1 precursor	442.255	470.818	232.693	194.928	-20.2	0.926454	1.27223	0.345776	1.36071
1028	uc008zxz.2	Baz1b	tyrosine-protein kinase BAZ1B	1270.79	1238.05	1574.21	1207.05	-346.79	-0.308903	0.036583	0.345486	1.35937
273	uc009ozt.1	9030425E11Rik	adipocyte adhesion molecule precursor	148.561	193.838	174.754	179.468	-186.9	-0.234275	0.111122	0.345397	1.35895
2193	uc009rhj.2	Dnajc13	DnaJ (Hsp40) homolog, subfamily C, member 13	499.591	529.67	677.127	565.17	-114.72	-0.43868	-0.0935928	0.345088	1.35753
5027	uc009sku.1	Nudt11	diphosphoinositol polyphosphate phosphohydrolase	749.453	724.938	330.09	251.458	-225.4	1.18298	1.52754	0.344561	1.35509
597	uc007xhj.1	Alg10b	RecName: Full=Putative alpha-1,2-glucosyltransferase ALG10-B; EC=2.4.1.-; AltName: Full=Alpha-2-glucosyltransferase ALG10-B; AltName: Full=Asparagine-linked glycosylation protein 10 homolog B;	290.86	302.969	166.448	136.553	-220.4	0.805251	1.14972	0.344465	1.35465
300	uc008ymg.2	A830010M20Rik	hypothetical protein LOC231570 isoform 1	2715.95	2720.96	1291.98	1020.27	-20.1	1.07187	1.41516	0.343294	1.34924
3511	uc009tdw.1	Hs6st2	heparan-sulfate 6-O-sulfotransferase 2 isoform	920.307	966.103	300.749	248.875	-27.2	1.61355	1.95675	0.343201	1.34881
985	uc008lhg.1	B230118H07Rik	hypothetical protein LOC68170	330.005	343.829	527.08	432.951	-94.9	-0.675533	-0.332511	0.343022	1.34798
7642	uc012ccd.1	Tmem87a	Mus musculus adult retina cDNA, RIKEN full-length enriched library, clone:A930025J12 product:weakly similar to CG17660 PROTEIN [Drosophila melanogaster], full insert sequence.	508.694	521.086	445.963	360.166	-17.1	0.189872	0.532857	0.342986	1.34782
1367	uc007igk.2	Ccdc85a	coiled-coil domain-containing protein 85A	184.82	158.629	206.816	139.949	-336.71	-0.162221	0.180757	0.342978	1.34778
2157	uc007yxo.1	Dlg1	disks large homolog 1	1650.15	1752.42	2484.37	2080.4	-172.9	-0.590281	-0.247513	0.342768	1.34681
6542	uc008hpq.1	Scd4	stearoyl-CoA desaturase 4	1093.51	1247.44	301.767	271.45	-45.34	1.85746	2.20021	0.342744	1.3467
3668	uc007rmo.1	Iqgap2	ras GTPase-activating-like protein IQGAP2	495.262	526.382	541.451	453.841	-128.2	-0.12864	0.213922	0.342561	1.34586
1492	uc009gjk.1	Cebpg	CCAAT/enhancer-binding protein gamma	256.354	247.318	133.984	101.944	-136.3	0.936072	1.2786	0.342523	1.34568
8485	uc008owf.2	Zfp639	zinc finger protein 639	260.404	286.71	460.786	400.244	-156.3	-0.823346	-0.481288	0.342058	1.34353
438	uc009lfk.2	Adam9	disintegrin and metalloproteinase	355.548	380.193	465.13	392.448	-74.4	-0.387591	-0.0457705	0.34182	1.34243
4188	uc008seo.2	Map3k7	mitogen-activated protein kinase kinase kinase 7	391.313	435.605	363.624	319.436	-91.9	0.105879	0.447493	0.341615	1.34148
7193	uc008rtu.1	St6galnac5	alpha-N-acetylgalactosaminide	654.838	599.505	422.635	305.359	-61.64	0.631727	0.973268	0.341541	1.34114
1714	uc007uvt.2	Commd6	COMM domain-containing protein 6 isoform 1	306.241	332.1	272.471	233.255	-9.8	0.168564	0.509711	0.341147	1.33932
224	uc009lpv.1	4933411K20Rik	hypothetical protein LOC66756	505.81	536.467	167.345	140.119	-115.92	1.59577	1.93683	0.341059	1.33892
6785	uc008los.2	Slc12a6	solute carrier family 12 member 6 isoform 2	403.042	401.296	802.012	630.434	-364.04	-0.992692	-0.651678	0.341014	1.33871
5094	uc007kkn.2	Omg	oligodendrocyte-myelin glycoprotein	1402.81	1639.23	579.644	534.781	-45.34	1.27508	1.616	0.340918	1.33827
6744	uc012bnk.1	Shoc2	leucine-rich repeat protein SHOC-2	679.701	704.613	755.468	618.389	-147.5	-0.15247	0.188315	0.340785	1.33765
6139	uc007pck.1	Rcor1	REST corepressor 1	217.976	209.365	142.051	107.743	-36.2	0.617763	0.958424	0.340661	1.33708
7781	uc007bsy.1	Trip12	thyroid hormone receptor interactor 12	2354.06	2301.67	2431.73	1877.64	-40.6	-0.0468371	0.293762	0.340599	1.33679
139	uc009cad.1	2410066E13Rik	hypothetical protein LOC68235	148.863	166.297	139.347	122.938	-3.3	0.0952984	0.435828	0.34053	1.33647
3910	uc008whs.2	Krit1	krev interaction trapped protein 1 isoform 1	579.271	593.963	415.507	336.485	-157.1	0.479366	0.81983	0.340464	1.33617
1976	uc007nuw.1	Daam1	disheveled-associated activator of morphogenesis	590.734	577.904	405.703	313.466	-121.3	0.542085	0.88252	0.340435	1.33603
5869	uc007hld.1	Ptges3	prostaglandin E synthase 3	2762.01	2957.05	1517.54	1283.32	-119.77	0.863981	1.20428	0.3403	1.33541
7895	uc009edh.1	Tulp3	tubby-related protein 3	136.886	135.518	205.486	160.688	-31.8	-0.586061	-0.245779	0.340282	1.33533
6283	uc007cyx.1	Rnf2	E3 ubiquitin-protein ligase RING2	568.006	580.895	294.632	238.014	-103.1	0.946992	1.28723	0.34024	1.33513
714	uc008lgx.1	Api5	apoptosis inhibitor 5	1764.66	1740.85	800.321	623.858	-75	1.14073	1.4805	0.339767	1.33295
30	uc011wml.1	1110028C15Rik	hypothetical protein LOC68691 isoform 2	145.604	159.855	345.939	300.221	-132.2	-1.24847	-0.909259	0.339208	1.33037
6773	uc008ovt.1	Skil	ski-like protein isoform b	1695.62	1786.58	1471.25	1225.43	-192.1	0.204768	0.543909	0.339141	1.33006
6128	uc008cpo.1	Rcan2	calcipressin-2 isoform 1	3334.77	3649.53	1809.2	1565.33	-133.3	0.882233	1.22124	0.339011	1.32946
6610	uc008mcz.1	Secisbp2l	selenocysteine insertion sequence-binding	1998.57	2127.17	1250.44	1052.27	-130	0.67654	1.01543	0.338893	1.32891
1033	uc009pxr.2	Bbs4	Bardet-Biedl syndrome 4 protein homolog	1067.67	1173.15	952.7	828.095	-34.5	0.164377	0.50252	0.338143	1.32545
3177	uc007lsb.2	Gpatch8	RecName: Full=G patch domain-containing protein 8;	468.835	587.868	751.933	745.859	-216.44	-0.681525	-0.343411	0.338114	1.32531
1695	uc007nmr.2	Coch	cochlin precursor	1759.99	1804.59	824.351	668.676	-130.3	1.09424	1.43229	0.338052	1.32503
4496	uc008dzs.2	Mpp7	MAGUK p55 subfamily member 7 isoform 1	616.855	463	231.481	137.461	-96.6	1.41404	1.75199	0.337954	1.32458
6475	uc009lrd.2	Rwdd4a	Mus musculus adult male lung cDNA, RIKEN full-length enriched library, clone:1200004E20 product:hypothetical protein, full insert sequence.	345.536	346.615	305.583	242.546	-114.4	0.177272	0.515078	0.337807	1.32389
8056	uc008ycl.1	Uso1	general vesicular transport factor p115	1271.46	1358.46	837.183	707.826	-184.4	0.602871	0.94051	0.337639	1.32312
5582	uc009imj.1	Pold3	DNA polymerase delta subunit 3	358.755	404.191	487.523	434.654	-35.3	-0.44247	-0.104832	0.337638	1.32312
3602	uc009pjr.1	Il18	Mus musculus adult male medulla oblongata cDNA, RIKEN full-length enriched library, clone:6330444E07 product:interleukin 18, full insert sequence.	390.825	453.333	246.847	226.585	-93	0.662905	1.00052	0.337616	1.32301
1339	uc009gju.1	Ccdc123	Mus musculus 10 days embryo whole body cDNA, RIKEN full-length enriched library, clone:2610507L03 product:similar to CDNA FLJ14640 FIS, CLONE NT2RP2001460, WEAKLY SIMILAR TO TRICHOHYALIN [Homo sapiens], full insert sequence.	117.72	147.176	189.005	187	-27.4	-0.68306	-0.345491	0.33757	1.3228
3149	uc007grk.1	Gnptab	N-acetylglucosamine-1-phosphotransferase	271.542	300.865	887.798	778.463	-97.2	-1.70905	-1.37151	0.337545	1.32269
5338	uc007idk.1	Peli1	Mus musculus pellino 1 (Peli1) mRNA, complete cds.	1189.71	1048.19	871.521	607.689	-645.11	0.449	0.78649	0.33749	1.32243
2472	uc007vro.2	Enpp2	ectonucleotide pyrophosphatase/phosphodiesterase	4013.1	3491.38	2677.39	1843.55	-55.6	0.583893	0.921309	0.337417	1.32209
5261	uc007fuj.1	Pcnt	pericentrin	296.75	307.68	831.939	682.726	-147.92	-1.48723	-1.14988	0.337354	1.3218
2600	uc008rac.2	Fam102b	hypothetical protein LOC329739	546.336	530.719	849.447	653.14	-178.9	-0.636737	-0.299443	0.337293	1.32152
2840	uc008atl.1	Flywch2	FLYWCH family member 2	155.701	169.146	220.231	189.45	-100.2	-0.500238	-0.163552	0.336686	1.31872
6656	uc007rks.1	Serinc5	serine incorporator 5	655.649	719.174	325.673	283.049	-60.5	1.0095	1.34529	0.335787	1.31457
5331	uc008ibj.2	Pdzd8	PDZ domain containing 8	566.387	583.777	538.509	439.829	-95.6	0.0728164	0.408474	0.335658	1.31397
1891	uc009pmh.2	Cul5	Mus musculus adult male testis cDNA, RIKEN full-length enriched library, clone:4921514I20 product:VASOPRESSIN-ACTIVATED CALCIUM-MOBILIZING RECEPTOR (VACM-1) (CULLIN HOMOLOG 5) (CUL-5) homolog [Rattus norvegicus], full insert sequence.	1543.07	1550.23	819.534	652.468	-211	0.91293	1.2485	0.335571	1.31357
6566	uc007gsl.1	Scyl2	SCY1-like protein 2	535.718	549.455	377.112	306.635	-121.2	0.50648	0.841477	0.334997	1.31092
5691	uc008eub.1	Ppp2r2b	serine/threonine-protein phosphatase 2A 55 kDa	796.226	903.788	1879.8	1691.78	-72.84	-1.23933	-0.904489	0.334844	1.31021
4463	uc008jqc.1	Mmadhc	methylmalonic aciduria and homocystinuria type D	848.457	917.697	821.596	704.685	-34.9	0.0464119	0.38104	0.334628	1.30921
3351	uc007eol.2	Hbs1l	HBS1-like protein isoform 3	458.007	489.215	1082.03	916.567	-76.4	-1.2403	-0.905771	0.334527	1.30874
6118	uc012hcf.1	Rbms3	RNA-binding motif, single-stranded-interacting	312.165	333.572	126.361	107.091	-199.48	1.30476	1.63917	0.33441	1.3082
5124	uc007ldn.1	Osbpl7	oxysterol-binding protein-related protein 7	170.204	200.33	316.829	295.775	-383.69	-0.896437	-0.562118	0.334319	1.30778
2351	uc011xmf.1	Eea1	Mus musculus adult male aorta and vein cDNA, RIKEN full-length enriched library, clone:A530029P08 product:similar to ENDOSOMAL PROTEIN [Homo sapiens], full insert sequence.	764.566	817.015	287.989	244.097	-188.4	1.40863	1.74291	0.33428	1.3076
1886	uc009bsz.1	Cul1	cullin-1	1799.86	1936.53	1531.43	1307.22	-117.6	0.233006	0.566974	0.333968	1.30616
6708	uc007bqe.1	Sgpp2	sphingosine-1-phosphate phosphatase 2	319.76	309.098	162.471	124.603	-25.7	0.976805	1.31072	0.333915	1.30592
4753	uc008otl.1	Nceh1	neutral cholesterol ester hydrolase 1	1496.69	1686.39	439.832	393.186	-26.3	1.76675	2.10066	0.333907	1.30588
2056	uc009nlm.2	Ddx19b	ATP-dependent RNA helicase DDX19B isoform 2	548.67	572.587	475.487	393.744	-47.5	0.206533	0.540237	0.333703	1.30494
3490	uc007dvb.2	Hnrnpu	heterogeneous nuclear ribonucleoprotein U	6951.92	6415.83	3533.38	2587.53	-83.4	0.976364	1.31006	0.333697	1.30491
5246	uc009iib.2	Pcf11	pre-mRNA cleavage complex II protein Pcf11	487.189	465.025	537.502	407.169	-141.4	-0.14179	0.191678	0.333468	1.30385
5419	uc007haf.2	Phlda1	pleckstrin homology-like domain family A member	714.999	665.53	712.678	526.646	-61.9	0.00469	0.337671	0.332981	1.3016
4474	uc007rxu.2	Mocs2	molybdopterin synthase sulfur carrier subunit	527.237	555.182	739.764	618.512	-46.72	-0.488611	-0.155842	0.332769	1.30063
7974	uc009peu.2	Ube4a	ubiquitin conjugation factor E4 A	586.529	607.311	535.942	440.766	-220.61	0.130126	0.462422	0.332296	1.29844
7009	uc009hgy.2	Snrpa1	U2 small nuclear ribonucleoprotein A'	288.616	334.346	578.488	532.634	-105.13	-1.00314	-0.6718	0.331335	1.294
8410	uc009oil.2	Zfp26	RecName: Full=Zinc finger protein 26; Short=Zfp-26; AltName: Full=Protein mKR3;	208.785	227.248	217.619	188.277	-427.99	-0.0597907	0.271414	0.331205	1.2934
7470	uc009ciy.1	Tgoln2	trans-Golgi network integral membrane protein 2	1030.75	1220.33	677.171	637.274	-107.9	0.606098	0.937283	0.331185	1.29331
4944	uc009pmf.1	Npat	protein NPAT	460.58	477.909	253.841	209.365	-39	0.859528	1.19071	0.331184	1.2933
1932	uc008orm.2	Cyp7b1	25-hydroxycholesterol 7-alpha-hydroxylase	217.479	238.906	143.767	125.54	-45.5	0.597148	0.928298	0.33115	1.29315
8547	uc009cyv.1	Zfyve20	rabenosyn-5	492.072	513.247	924.955	766.911	-105.5	-0.910513	-0.579406	0.331107	1.29295
5780	uc008iex.1	Prpf18	pre-mRNA-splicing factor 18	721.479	728.745	641.017	514.714	-42.1	0.170595	0.501642	0.331048	1.29267
3248	uc009fhw.1	Grlf1	glucocorticoid receptor DNA-binding factor 1	1088.38	1141.95	2963.09	2471.92	-345.3	-1.44492	-1.11414	0.330783	1.29145
2867	uc007ors.1	Foxn3	forkhead box protein N3	161.303	180.787	219.43	195.581	-190.1	-0.443985	-0.113474	0.330511	1.2902
7258	uc007nmc.1	Stxbp6	syntaxin-binding protein 6	425.704	500.673	205.396	192.108	-158.11	1.05144	1.38195	0.330504	1.29016
4002	uc007hfa.1	Llph	protein LLP homolog	345.378	363.331	614.305	514.147	-25.1	-0.83078	-0.500896	0.329884	1.28729
459	uc008hwi.2	Add3	gamma-adducin isoform a	2101.38	2274.16	1547.91	1332.87	-170.1	0.441014	0.770803	0.329789	1.28686
6524	uc007xke.1	Scaf11	splicing factor, arginine/serine-rich 2,	941.021	959.168	635.577	515.66	-299.5	0.566161	0.895362	0.329201	1.28414
3484	uc009ugh.1	Hnrnph2	heterogeneous nuclear ribonucleoprotein H2	2731.01	2649.69	1716.05	1325.27	-52	0.670343	0.999539	0.329196	1.28412
5310	uc008kbh.1	Pdk1	pyruvate dehydrogenase kinase, isozyme 1	238.876	257.809	213.732	183.641	-54.4	0.160457	0.489419	0.328961	1.28303
976	uc007pnm.2	AW209491	hypothetical protein LOC105351	307.156	306.057	435.928	345.871	-130.41	-0.505119	-0.176436	0.328683	1.28175
5488	uc008rpe.2	Pkn2	serine/threonine-protein kinase N2	275.512	278.716	297.252	239.471	-193.3	-0.109576	0.218947	0.328523	1.28101
3550	uc007beb.1	Ica1l	islet cell autoantigen 1-like protein	282.786	324.433	609.377	556.807	-176.1	-1.10763	-0.779258	0.32837	1.2803
7458	uc007fol.1	Tfam	transcription factor A, mitochondrial precursor	476.107	494.444	568.789	470.493	-41.9	-0.256609	0.0716346	0.328243	1.27972
2232	uc008fvr.1	Dok6	docking protein 6	409.684	442.457	159.673	137.357	-35.2	1.35939	1.68761	0.328219	1.27961
8456	uc008sxi.1	Zfp462	zinc finger protein 462	795.494	716.321	917.909	658.581	-105.2	-0.2065	0.121246	0.327746	1.27742
2932	uc009iix.2	Gab2	GRB2-associated-binding protein 2 isoform 1	162.254	183.481	215.983	194.606	-44.8	-0.412658	-0.0849292	0.327729	1.27734
760	uc007zfg.1	Arhgap31	rho GTPase-activating protein 31	177.277	249.623	168.873	189.488	-184.3	0.0700671	0.397646	0.327579	1.27665
8081	uc007bmc.2	Usp37	ubiquitin carboxyl-terminal hydrolase 37	348.608	332.749	278.013	211.541	-120.8	0.326453	0.653492	0.327038	1.27415
7482	uc008inb.1	Thnsl1	threonine synthase-like 1 isoform a	367.918	402.296	290.852	253.54	-120.6	0.339098	0.666046	0.326948	1.27374
5754	uc011ygr.1	Prkca	protein kinase C alpha type	1705.14	1683.36	874.792	688.534	-99.7	0.962878	1.28974	0.326867	1.27336
1579	uc007gke.1	Chst11	carbohydrate sulfotransferase 11	663.238	674.562	434.065	352.172	-185	0.611613	0.937669	0.326056	1.26961
3279	uc007okr.2	Gtf2a1	transcription initiation factor IIA subunit 1	1000.3	1094.6	403.162	351.945	-63.76	1.311	1.63699	0.325986	1.26929
5964	uc008fnz.1	Rab27b	ras-related protein Rab-27B	236.037	244.026	162.424	133.998	-161.3	0.539246	0.864825	0.325579	1.26741
8395	uc009jew.1	Zfp143	zinc finger protein 143	196.886	202.48	204.364	167.736	-20.2	-0.053783	0.271584	0.325367	1.26643
4765	uc007syj.1	Ncoa4	nuclear receptor coactivator 4	2050.82	2033.16	1024.18	810.375	-151.4	1.00173	1.32706	0.325329	1.26626
6575	uc007duh.1	Sdccag8	serologically defined colon cancer antigen 8	158.382	181.716	382.568	350.374	-63.59	-1.27231	-0.947214	0.325097	1.26519
166	uc009lti.2	2700029M09Rik	hypothetical protein LOC72612	417.282	397.502	697.15	530.145	-111.6	-0.740446	-0.415426	0.32502	1.26483
4912	uc008idp.1	Nmt2	Mus musculus N-myristoyltransferase 2 mRNA, complete cds.	657.352	710.482	834.472	720.106	-32.2	-0.344198	-0.0194117	0.324786	1.26375
6535	uc007ujr.1	Scara3	scavenger receptor class A member 3	139.345	179.373	210.694	216.566	-113.9	-0.596493	-0.271841	0.324652	1.26313
5946	uc007icu.1	Rab1	ras-related protein Rab-1A	3863.45	4100.31	1274.43	1080.02	-11	1.60003	1.92468	0.324644	1.26309
8412	uc007xyn.2	Zfp263	zinc finger protein 263	189.312	194.788	328.042	269.529	-594.45	-0.793112	-0.46854	0.324572	1.26276
5645	uc008pnp.1	Ppid	peptidyl-prolyl cis-trans isomerase D	1545.38	1478.67	1197.69	915.195	-26.8	0.367709	0.692148	0.324439	1.26214
8328	uc009rcp.1	Zbtb38	zinc finger and BTB domain containing 38	1087.11	1095.04	1050.35	845.088	-386.33	0.0496364	0.373812	0.324176	1.26093
397	uc007ngw.2	Acp1	low molecular weight phosphotyrosine protein	891.541	951.396	485.178	413.575	-37.2	0.877787	1.2019	0.324111	1.26063
3820	uc009ssj.1	Kdm6a	SubName: Full=Putative uncharacterized protein; Flags: Fragment;	449.31	479.448	342.351	291.848	-390.41	0.392235	0.716159	0.323924	1.25977
5455	uc012gyy.1	Pik3cb	phosphatidylinositol-4,5-bisphosphate 3-kinase	352.807	354.969	463.138	372.41	-156.15	-0.392563	-0.0691974	0.323366	1.25719
1332	uc007igu.1	Ccdc104	coiled-coil domain-containing protein 104	1326.12	1360.15	1486.39	1218.74	-72.8	-0.164596	0.15838	0.322976	1.25539
2870	uc009dbg.2	Foxp1	forkhead box protein P1 isoform 3	5443.79	5357.75	3867.2	3042.76	-288.95	0.49332	0.816247	0.322927	1.25516
5690	uc007uku.2	Ppp2r2a	serine/threonine-protein phosphatase 2A 55 kDa	4246.04	4199.65	2290.06	1810.96	-132.1	0.890729	1.21352	0.322787	1.25451
4906	uc008pmk.1	Nmd3	60S ribosomal export protein NMD3	651.92	634.112	405.075	315.094	-38.8	0.686505	1.00896	0.322451	1.25296
5695	uc007nom.1	Ppp2r3c	serine/threonine-protein phosphatase 2A	382.153	433.807	430.865	391.142	-81.2	-0.173085	0.149359	0.322444	1.25293
4138	uc008mps.1	Macrod2	SubName: Full=MACRO domain containing 2; SubName: Full=Macrod2 protein;	788.979	804.14	460.188	375.144	-141.4	0.777762	1.1	0.322242	1.252
2827	uc008sxe.1	Fktn	fukutin	214.365	233.016	237.001	206.054	-120.3	-0.144822	0.177409	0.322231	1.25195
4143	uc008nqw.2	Mafb	transcription factor MafB	260.568	236.572	149.517	108.576	-183.5	0.801353	1.12357	0.322218	1.25188
7856	uc007vpm.1	Ttc35	tetratricopeptide repeat protein 35	1534.21	1610.4	654.518	549.645	-11.9	1.229	1.55085	0.32185	1.25019
7124	uc008vxf.1	Spsb1	SPRY domain-containing SOCS box protein 1	194.141	242.859	190.25	190.425	-134.52	0.0292156	0.350899	0.321684	1.24942
3096	uc007usz.1	Gm5465	hypothetical protein LOC432879	404.333	360.591	163.969	117.015	-9.8	1.30212	1.62366	0.321541	1.24876
6699	uc008icc.2	Sfxn4	sideroflexin-4	349.524	348.929	242.365	193.66	-170.02	0.528207	0.849406	0.321199	1.24718
1206	uc009psz.2	C230081A13Rik	tyrosine-protein kinase SgK269	492.743	452.225	543.951	399.62	-119.8	-0.142641	0.178412	0.321053	1.2465
4666	uc007vja.1	myo 10	Mus musculus partial mRNA for myosin X (myo 10 gene).	465.142	485.501	716.174	598.399	-216.1	-0.622639	-0.301634	0.321006	1.24628
7494	uc009jlo.1	Thumpd1	THUMP domain-containing protein 1	900.237	921.926	672.096	551.036	0	0.421638	0.742506	0.320867	1.24565
117	uc007jdl.1	2310033P09Rik	multiple myeloma tumor-associated protein 2	173.141	179.235	337.333	279.577	-23.5	-0.962221	-0.641394	0.320827	1.24546
2800	uc009esc.1	Fgfr1op2	FGFR1 oncogene partner 2 homolog	689.637	750.919	819.144	714.108	-149.3	-0.24828	0.072516	0.320796	1.24532
8091	uc008rez.1	Usp53	inactive ubiquitin carboxyl-terminal hydrolase	123.078	106.751	174.157	120.942	-404.82	-0.500814	-0.180058	0.320756	1.24513
516	uc007ifb.1	Ahsa2	activator of 90 kDa heat shock protein ATPase	211.043	177.783	173.785	117.214	-108.6	0.280229	0.600976	0.320747	1.24509
4114	uc007kyh.1	Luc7l3	luc7-like protein 3	1035.77	955.323	421.512	311.281	-54.7	1.29705	1.61777	0.320722	1.24498
1947	uc007vtn.2	D15Ertd621e	hypothetical protein LOC210998	793.12	716.785	662.273	479.273	-141.74	0.260113	0.580694	0.320581	1.24432
5724	uc008ado.2	Prdm15	SubName: Full=Prdm15 protein;	176.129	163.829	261.657	194.89	-528	-0.57104	-0.250472	0.320568	1.24426
4965	uc009cyp.2	Nr2c2	nuclear receptor subfamily 2 group C member 2	818.708	848.066	1021.23	847.122	-198.3	-0.318882	0.0016075	0.32049	1.2439
497	uc008rcq.1	Agl	glycogen debranching enzyme	448.065	436.35	335.335	261.657	-548.4	0.418102	0.737807	0.319705	1.24028
352	uc007dcl.2	Abl2	tyrosine-protein kinase ABL2 isoform b	417.564	433.79	774.544	644.919	-122.21	-0.891351	-0.572121	0.31923	1.23808
850	uc008pxi.1	Ash1l	probable histone-lysine N-methyltransferase	1576.1	1634.01	2235.77	1858.21	-32.6	-0.504408	-0.1855	0.318908	1.23659
2507	uc008ucf.2	Eps15	epidermal growth factor receptor substrate 15	2120.64	2317.4	1435.71	1257.77	-51.8	0.562742	0.881637	0.318896	1.23654
7166	uc007obm.1	Srsf5	Mus musculus adult female placenta cDNA, RIKEN full-length enriched library, clone:1600028A20 product:splicing factor, arginine/serine-rich 5 (SRp40, HRS), full insert sequence.	1823.72	2720.21	1594.15	1906.34	-121.2	0.194097	0.512909	0.318812	1.23615
3219	uc008qzo.2	Gpsm2	G-protein-signaling modulator 2	255.928	262.603	352.613	290.173	-207.5	-0.462347	-0.14403	0.318317	1.23387
3951	uc007eig.2	Lats1	serine/threonine-protein kinase LATS1	387.027	422.83	329.342	288.603	-174.8	0.232848	0.550995	0.318147	1.23308
5138	uc009mir.1	Otud4	OTU domain-containing protein 4	591.768	562.368	753.577	574.442	-122.9	-0.348724	-0.0306469	0.318077	1.23276
2484	uc008duj.2	Epas1	endothelial PAS domain-containing protein 1	842.465	926.498	797.514	703.541	-120.9	0.079107	0.397153	0.318046	1.23262
8071	uc007zsb.1	Usp25	ubiquitin carboxyl-terminal hydrolase 25	305.578	337.111	450.192	398.399	-11	-0.559	-0.240988	0.318012	1.23246
3956	uc012ccm.1	Lcmt2	leucine carboxyl methyltransferase 2	144.276	182.582	195.686	198.712	-220.1	-0.439713	-0.122142	0.317572	1.23042
4023	uc012euk.1	Loh12cr1	loss of heterozygosity 12 chromosomal region 1	345.469	392.357	276.742	252.206	-117.8	0.320011	0.637565	0.317554	1.23034
4244	uc007uzq.1	Mbnl2	muscleblind-like protein 2 isoform 2	3849.06	3926.78	1522.76	1246.64	-204.36	1.33781	1.6553	0.317491	1.23005
6919	uc009eop.2	Slco1c1	solute carrier organic anion transporter family	304.245	284.171	281.414	210.927	-122.9	0.112538	0.430016	0.317478	1.22999
5925	uc007ser.2	Pxk	PX domain-containing protein kinase-like protein	338.343	410.62	377.507	367.698	-49.2	-0.158019	0.159283	0.317302	1.22918
4428	uc009ten.1	mKIAA1823	Mus musculus adult male testis cDNA, RIKEN full-length enriched library, clone:4931428F02 product:hypothetical PHD-finger/Cytochrome c family heme-binding site containing protein, full insert sequence.	474.646	475.696	258.606	208.041	-75.5	0.876093	1.19317	0.317079	1.22815
4201	uc009qsd.1	Mapk6	mitogen-activated protein kinase 6	214.524	201.171	1115.45	839.648	-271.3	-2.37842	-2.06136	0.317057	1.22805
1651	uc009rzm.2	Cmc1	Mus musculus adult male kidney cDNA, RIKEN full-length enriched library, clone:0610025L17 product:hypothetical protein, full insert sequence.	166.609	185.886	129.705	116.164	-76.4	0.361238	0.678257	0.317019	1.22787
8150	uc007fhf.2	Vps26a	vacuolar protein sorting-associated protein 26A	687.535	703.467	371.499	305.245	-122	0.888074	1.20452	0.316442	1.22521
8165	uc007cgz.2	Vps4b	vacuolar protein sorting-associated protein 4B	985.985	1053.99	570.643	489.916	-138.7	0.788976	1.10526	0.316281	1.22446
2156	uc007nhg.2	Dld	dihydrolipoyl dehydrogenase, mitochondrial	2755.84	2800.14	1570.02	1281.26	-34.9	0.811707	1.12793	0.316222	1.22419
1187	uc009amf.1	Bud31	Mus musculus cDNA clone IMAGE:3594956, containing frame-shift errors.	503.717	539.362	644.011	553.893	-43.2	-0.354471	-0.0383549	0.316116	1.2237
7964	uc009psb.2	Ube2q2	ubiquitin-conjugating enzyme E2 Q2	517.293	523.274	741.965	602.958	-154	-0.520368	-0.204492	0.315876	1.22259
1316	uc008haw.2	Cbwd1	COBW domain-containing protein 1	158.297	197.879	353.58	355.086	-176.21	-1.15941	-0.84355	0.315857	1.2225
6697	uc007qoa.2	Sfxn1	sideroflexin-1	676.226	772.767	700.591	643.311	-50.5	-0.0510676	0.264517	0.315585	1.22124
7442	uc007pwl.2	Tdp2	tyrosyl-DNA phosphodiesterase 2	228.613	237.647	149.977	125.275	-147.7	0.60817	0.923724	0.315554	1.2211
7168	uc008dqp.1	Srsf7	serine/arginine-rich splicing factor 7 isoform	1388.09	1150.6	876.698	583.942	-195.3	0.662951	0.978491	0.315539	1.22103
4976	uc007wil.1	Nrbp2	nuclear receptor-binding protein 2	171.828	204.86	267.131	255.943	-454.2	-0.636584	-0.321182	0.315401	1.2204
5957	uc008dzo.1	Rab18	ras-related protein Rab-18	1823.87	1908.05	566.918	476.671	-17.1	1.68579	2.00103	0.315242	1.21966
8257	uc008als.2	Wtap	pre-mRNA-splicing regulator WTAP isoform a	969.303	1027.33	930.48	793.023	-126.84	0.0589735	0.373466	0.314492	1.2162
92	uc008seh.2	1810074P20Rik	E3 UFM1-protein ligase 1	627.657	688.023	408.347	359.987	-25.6	0.620179	0.934513	0.314334	1.21547
7536	uc009djo.2	Tmcc1	transmembrane and coiled-coil domains protein 1	430.744	444.846	1197.97	995.132	-402.26	-1.47568	-1.16158	0.314101	1.21439
906	uc007gxf.2	Atp2b1	plasma membrane calcium ATPase 1	13713.8	12980.9	8364.59	6369.45	-158.64	0.713258	1.02715	0.313892	1.21343
3390	uc009hdv.1	Herc2	E3 ubiquitin-protein ligase HERC2	1218.43	1267.28	3043.99	2547.67	-88	-1.32094	-1.00744	0.313501	1.21162
8156	uc009mpo.1	Vps35	vacuolar protein sorting-associated protein 35	4077.69	4244.12	2043.5	1711.81	-12.9	0.996712	1.30994	0.313228	1.21036
787	uc007pmy.1	Arid4b	AT-rich interactive domain-containing protein 4B	801.522	778.585	369.64	289	-904.77	1.11662	1.42979	0.313169	1.21008
6141	uc008cdv.1	Rdbp	negative elongation factor E	164.384	209.859	482.383	495.689	-139.6	-1.55311	-1.24001	0.313097	1.20975
6168	uc008xni.2	Rfc1	replication factor C subunit 1	518.995	528.645	397.086	325.577	-346.33	0.386268	0.699301	0.313034	1.20946
3196	uc007tgj.2	Gpr137c	G protein-coupled receptor 137C	284.858	290.542	228.25	187.406	-155.7	0.31963	0.632576	0.312946	1.20905
4998	uc007rcm.2	Nsun2	tRNA (cytosine-5-)-methyltransferase NSUN2	852.493	854.01	1976.12	1593.69	-61	-1.21291	-0.900047	0.312866	1.20869
1408	uc007zul.1	Cct8	T-complex protein 1 subunit theta	4248.23	4185.87	2321.34	1841.44	-34	0.871903	1.18469	0.312789	1.20833
6627	uc008ewa.1	Sema6a	semaphorin-6A precursor	229.937	282.707	219.059	216.84	-219.72	0.0699178	0.382675	0.312757	1.20818
1443	uc008cqj.1	Cdc5l	cell division cycle 5-related protein	1337.5	1350.84	1252.23	1018.34	-112.62	0.0950353	0.40764	0.312605	1.20748
8086	uc008xtg.1	Usp46	ubiquitin carboxyl-terminal hydrolase 46	669.212	735.086	570.281	504.449	-38.8	0.230791	0.543205	0.312415	1.2066
4280	uc007uaa.2	Mdp1	magnesium-dependent phosphatase 1	266.162	295.532	349.44	312.464	-54.8	-0.392743	-0.0803743	0.312369	1.20639
2977	uc008rim.2	Gar1	H/ACA ribonucleoprotein complex subunit 1	169.889	152.451	212.738	153.753	-137.8	-0.32448	-0.0122714	0.312209	1.20565
6796	uc007vex.1	Slc1a3	excitatory amino acid transporter 1	3474.86	3607.56	1613.05	1348.84	-606.98	1.10716	1.41931	0.312147	1.20536
8525	uc009lxg.1	Zfp868	Kruppel-like zinc finger protein	191.496	185.97	137.077	107.223	-163.5	0.48233	0.794453	0.312122	1.20525
8344	uc007org.1	Zc3h14	zinc finger CCCH domain-containing protein 14	1147.99	1237.24	1149.43	997.933	-209.4	-0.00181796	0.310116	0.311934	1.20438
7411	uc008aom.2	Tbp	SubName: Full=TATA box binding protein; SubName: Full=TATA box binding protein, isoform CRA_c;	351.495	386.032	332.278	293.977	-185.5	0.081114	0.39302	0.311906	1.20425
1011	uc009lgy.1	Bag4	BAG family molecular chaperone regulator 4	1044.41	1018.36	584.258	458.941	-13.6	0.838003	1.14987	0.311866	1.20407
3645	uc009krc.2	Insr	insulin receptor precursor	482.998	543.076	362.902	328.813	-232.74	0.412437	0.723889	0.311453	1.20216
8102	uc007kkz.1	Utp6	U3 small nucleolar RNA-associated protein 6	754.77	784.94	447.533	375.096	-68	0.754042	1.06532	0.311279	1.20136
4360	uc008lur.1	Mga	RecName: Full=MAX gene-associated protein;	595.2	608.089	806.308	664.03	-155.2	-0.437956	-0.126965	0.310991	1.20002
1876	uc008pom.1	Ctso	cathepsin O precursor	198.829	220.651	133.786	119.683	-12.1	0.571598	0.882544	0.310946	1.19982
7152	uc008wqd.1	Srpk2	SubName: Full=Putative uncharacterized protein;	2501.78	2651.9	2435.25	2081.28	-86.4	0.0388805	0.349555	0.310675	1.19856
4447	uc007ogs.1	Mlh3	DNA mismatch repair protein Mlh3	307.766	304.425	318.042	253.644	-19.7	-0.0473806	0.263285	0.310666	1.19852
6732	uc009kqe.2	Shank2	SH3 and multiple ankyrin repeat domains protein	421.306	444.967	997.087	849.091	-237.24	-1.24285	-0.932221	0.310631	1.19836
6895	uc008czw.1	Slc5a7	high affinity choline transporter 1	598.066	663.602	142.374	127.385	-173.61	2.07062	2.38113	0.310507	1.19779
2233	uc008xdk.1	Dok7	protein Dok-7	118.094	148.151	250.371	253.285	-155.08	-1.08413	-0.773692	0.310441	1.19748
8511	uc012fgm.1	Zfp780b	SubName: Full=Zinc finger protein 780B;	578.226	615.485	350.058	300.495	-105.4	0.724041	1.03438	0.310341	1.19702
419	uc011xrw.1	Actr2	actin-related protein 2	6881.06	6929.95	2303.25	1870.97	-42.6	1.57896	1.88906	0.310103	1.19592
4154	uc009lji.1	Mak16	protein MAK16 homolog	428.124	385.614	664.133	482.575	-10.3	-0.633442	-0.323596	0.309847	1.19474
2774	uc008pqk.2	Fbxw7	F-box/WD repeat-containing protein 7 isoform 1	1621.99	1601.81	1547.53	1232.92	-128.96	0.0677951	0.377624	0.309829	1.19466
5592	uc008xwe.2	Polr2b	DNA-directed RNA polymerase II subunit RPB2	1265.53	1373.77	1530.38	1340.5	-48.3	-0.274146	0.0353637	0.30951	1.19318
2225	uc009kdt.1	Dock1	dedicator of cytokinesis protein 1	415.658	449.305	456.983	398.607	-124.2	-0.136743	0.172726	0.309469	1.193
1050	uc007qfc.2	BC024659	hypothetical protein LOC108934	360.971	328.641	213.91	157.169	-196.9	0.754878	1.0642	0.309321	1.19231
8319	uc012ago.1	Zbtb11	zinc finger and BTB domain containing 11	1400.59	1226.6	801.788	566.684	-381.35	0.80474	1.11405	0.30931	1.19226
2141	uc007rua.2	Dimt1	probable dimethyladenosine transferase	313.115	357.868	193.241	178.248	-23.1	0.696293	1.00554	0.309249	1.19198
2051	uc007nbh.1	Ddx1	ATP-dependent RNA helicase DDX1	2648.56	2590.38	2681.81	2117.24	-18.7	-0.0180013	0.290977	0.308979	1.19073
5266	uc007rfr.1	Pcsk1	neuroendocrine convertase 1 precursor	457.043	506.19	214.996	192.222	-12.9	1.08802	1.39691	0.30889	1.19032
7347	uc007nei.2	Taf1b	Mus musculus adult male testis cDNA, RIKEN full-length enriched library, clone:4930408G01 product:TATA box binding protein (Tbp)-associated factor, RNA polymerase I, B, full insert sequence.	265.569	319.748	498.914	484.949	-93.6	-0.909706	-0.6009	0.308806	1.18993
5699	uc007pbf.1	Ppp2r5c	serine/threonine-protein phosphatase 2A 56 kDa	1074.63	1234.64	4768.44	4424.37	-101.7	-2.14967	-1.84138	0.308292	1.18756
6035	uc008heb.2	Ranbp6	ran-binding protein 6	908.155	892.289	412.073	327.005	-4.5	1.14004	1.4482	0.30816	1.18695
7075	uc008kcj.2	Sp9	transcription factor Sp9	651.019	565.066	353.824	248.147	-65.1	0.879669	1.18722	0.307556	1.18416
7431	uc008fnp.1	Tcf4	SubName: Full=Putative uncharacterized protein;	1167.3	1145.5	606.971	481.317	-155.9	0.94347	1.25092	0.307451	1.18367
2510	uc008wvh.1	Ept1	ethanolaminephosphotransferase 1	897.95	899.434	353.48	286.114	-47.2	1.34501	1.65242	0.307418	1.18352
7337	uc009clh.2	Tacr1	substance-P receptor	362.357	376.047	156.353	131.15	-359	1.21261	1.51969	0.307086	1.18198
5966	uc008rxw.1	Rab2a	ras-related protein Rab-2A	4833.51	5088.08	3869.38	3292.89	-124.1	0.320971	0.627767	0.306795	1.18064
1583	uc008ezv.1	Chsy3	chondroitin sulfate synthase 3	289.818	266.037	342.093	253.946	-169.2	-0.239238	0.0671044	0.306343	1.17855
479	uc009eoi.1	Aebp2	zinc finger protein AEBP2 isoform 2	803.748	748.468	731.045	550.563	-326.31	0.136783	0.443033	0.30625	1.17812
4742	uc007lpg.1	Nbr1	next to BRCA1 gene 1 protein	2761.37	2944.06	2218.67	1913.72	-200.59	0.31569	0.621424	0.305734	1.17574
1765	uc007qoc.1	Cplx2	complexin-2	6664.87	6100.24	4412.43	3267.39	-140.6	0.595003	0.900727	0.305724	1.1757
7370	uc008vva.1	Tardbp	Mus musculus adult male corpora quadrigemina cDNA, RIKEN full-length enriched library, clone:B230207D04 product:TAR DNA BINDING PROTEIN homolog [Homo sapiens], full insert sequence.	2182.83	2102.3	908.911	708.233	-138.72	1.26399	1.56967	0.305687	1.17552
6629	uc008mbk.1	Sema6d	semaphorin-6D isoform 2	361.153	386.283	359.049	310.78	-396.5	0.00842648	0.313767	0.30534	1.17392
1385	uc009dvr.1	Ccnd2	G1/S-specific cyclin-D2	1297.13	1260.63	568.462	447.342	-107.3	1.19019	1.49469	0.304499	1.17004
5503	uc008mob.1	Plcb4	1-phosphatidylinositol-4,5-bisphosphate	418.486	526.833	289.035	294.657	-213.4	0.533935	0.838308	0.304373	1.16946
1567	uc009ogm.1	Chordc1	cysteine and histidine-rich domain-containing	1049.4	977.849	612.414	462.186	-45.3	0.776986	1.08114	0.304153	1.16844
6055	uc011zci.1	Rasa1	RAS p21 protein activator 1	811.601	793.151	488.282	386.516	-338.52	0.733058	1.03707	0.304011	1.16778
8225	uc007awt.1	Wdr75	WD repeat-containing protein 75	540.419	553.58	517.468	429.365	-356.64	0.0626109	0.366586	0.303975	1.16761
7416	uc007afi.2	Tcea1	transcription elongation factor A protein 1	1803.14	1859.86	1245.68	1040.79	-104	0.533579	0.837514	0.303936	1.16743
7099	uc007qly.1	Spin1	spindlin-1 isoform 2	1543.94	1552.15	1236.83	1007.31	-95.9	0.319968	0.623759	0.303792	1.16677
965	uc007otv.2	Atxn3	ataxin-3 isoform 1	261.771	311.31	240.258	231.476	-42.5	0.123718	0.427491	0.303773	1.16668
2788	uc007tgq.1	Fermt2	fermitin family homolog 2	1034.92	1115.96	807.204	705.356	-71.9	0.358509	0.661867	0.303358	1.16477
223	uc009noz.2	4933407C03Rik	C-Maf-inducing protein isoform 1	3104.08	3278.45	2188.5	1873.19	-98.1	0.504225	0.807521	0.303296	1.16448
4416	uc009cec.1	mKIAA1122	Mus musculus 10 days embryo whole body cDNA, RIKEN full-length enriched library, clone:2610039N20 product:ENHANCER TRAP LOCUS 1 (ENHANCER-TRAP-LOCUS 1 PROTEIN) (FRAGMENT) homolog [Mus musculus], full insert sequence.	580.466	559.85	294.283	230.019	-169.5	0.980008	1.28329	0.303279	1.1644
697	uc008evv.1	Ap3s1	AP-3 complex subunit sigma-1	478.166	483.137	764.167	625.779	-44.1	-0.676377	-0.373219	0.303158	1.16384
7792	uc008vcu.1	Trnp1	TMF-regulated nuclear protein 1	1184.89	1010.3	1008.98	697.287	-33.17	0.231847	0.534961	0.303114	1.16364
5249	uc008yod.1	Pcgf3	polycomb group RING finger protein 3	157.346	161.511	414.302	344.821	-112.7	-1.39674	-1.09421	0.302532	1.16095
364	uc009opy.1	Acad8	isobutyryl-CoA dehydrogenase, mitochondrial	341.88	357.395	346.123	293.419	-15.7	-0.0177948	0.28456	0.302354	1.16013
6534	uc009psn.1	Scaper	S phase cyclin A-associated protein in the	665.971	769.642	980.784	919.187	-44.5	-0.558476	-0.25617	0.302306	1.15991
8169	uc007ozb.1	Vrk1	serine/threonine-protein kinase VRK1 isoform a	296.373	309.75	455.271	386.005	-39	-0.619312	-0.317514	0.301798	1.15756
6936	uc008fqn.1	Smad2	mothers against decapentaplegic homolog 2	606.158	612.607	569.138	466.642	-39.4	0.0909155	0.392644	0.301728	1.15724
1763	uc007iip.1	Cpeb4	cytoplasmic polyadenylation element-binding	912.575	830.87	664.903	491.213	-427.34	0.456799	0.758274	0.301475	1.15607
3197	uc008kco.2	Gpr155	integral membrane protein GPR155 isoform 1	1778.42	1678.62	851.261	651.996	-141.5	1.06292	1.36434	0.301423	1.15583
1301	uc009avo.1	Casd1	CAS1 domain-containing protein 1 precursor	697.005	757.921	918.399	810.412	-39.8	-0.397952	-0.0966081	0.301344	1.15546
3264	uc009tto.1	Gspt2	eukaryotic peptide chain release factor	661.477	664.476	448.206	365.399	-69.1	0.561531	0.862746	0.301216	1.15487
1311	uc007zld.1	Cblb	Mus musculus 9.5 days embryo parthenogenote cDNA, RIKEN full-length enriched library, clone:B130018P07 product:hypothetical protein, full insert sequence.	227.809	226.407	158.299	127.688	-105.1	0.525178	0.826301	0.301123	1.15444
1750	uc009puz.1	Cox5a	cytochrome c oxidase subunit 5A, mitochondrial	5284.43	5213.47	3399.09	2721.73	-29.7	0.636601	0.937721	0.30112	1.15443
6459	uc007ihk.2	Rtn4	reticulon-4 isoform A	7945.17	8450.56	3820.82	3298.44	-130.21	1.0562	1.35727	0.30107	1.1542
167	uc009kdb.2	2700050L05Rik	erythroid differentiation-related factor 1	407.133	404.981	309.201	249.727	-65.5	0.396954	0.697505	0.300551	1.1518
987	uc007qrx.1	B230219D22Rik	hypothetical protein LOC78521	999.607	1010.61	461.605	379.004	-128.6	1.1147	1.41494	0.300236	1.15035
4423	uc009bjr.2	mKIAA1549	Mus musculus 0 day neonate kidney cDNA, RIKEN full-length enriched library, clone:D630045J12 product:hypothetical protein, full insert sequence.	332.709	359.75	472.588	414.994	-53.8	-0.506319	-0.206097	0.300222	1.15028
8185	uc009bbv.2	Wasl	neural Wiskott-Aldrich syndrome protein isoform	1771.85	1838.36	783.817	660.492	-159.61	1.17666	1.4768	0.300139	1.1499
4277	uc007hdl.1	Mdm2	SubName: Full=Putative uncharacterized protein; SubName: Full=Transformed mouse 3T3 cell double minute 2;	555.236	540.75	768.252	607.746	-674.09	-0.468478	-0.168505	0.299973	1.14913
6941	uc007amf.1	Smap1	Mus musculus adult male testis cDNA, RIKEN full-length enriched library, clone:1700056O10 product:similar to STROMAL MEMBRANE-ASSOCIATED PROTEIN SMAP1A [Homo sapiens], full insert sequence.	1581.27	1624.92	840.514	701.591	-63.4	0.911738	1.21167	0.299929	1.14892
811	uc009ref.2	Armc8	armadillo repeat-containing protein 8 isoform 1	1531.24	1696.72	1220.76	1098.78	-141.1	0.326924	0.626846	0.299922	1.14889
8298	uc008iod.1	Yme1l1	ATP-dependent zinc metalloprotease YME1L1	1602.84	1704.63	571.126	493.426	-40.04	1.48875	1.78855	0.299807	1.14836
6330	uc009msp.1	Rpgrip1l	protein fantom	366.182	359.332	257.59	205.344	-351.7	0.507486	0.807271	0.299784	1.14826
2770	uc009lsq.1	Fbxo8	F-box only protein 8	123.233	156.166	245.747	252.991	-108.81	-0.99579	-0.696009	0.29978	1.14824
6453	uc008plf.1	Rsrc1	serine/Arginine-related protein 53	291.948	319.806	451.708	401.975	-52.4	-0.62968	-0.329909	0.299772	1.1482
530	uc007dft.2	AI848100	protein osteopotentia	247.505	284.886	442.592	413.896	-144.3	-0.838517	-0.538883	0.299634	1.14756
3530	uc008jis.2	Hspa5	78 kDa glucose-regulated protein precursor	5904.75	5281.94	3576.12	2599.12	-77.5	0.723483	1.02305	0.299562	1.14723
6126	uc008jmq.1	Rc3h2	RING finger and CCCH-type zinc finger	1061.92	1097.93	1426.11	1198.11	-83.3	-0.425407	-0.125978	0.299428	1.14661
7209	uc007hma.1	Stat2	signal transducer and activator of transcription	306.83	303.367	227.066	182.449	-51.6	0.434332	0.733572	0.29924	1.14574
510	uc008qxi.1	Ahcyl1	putative adenosylhomocysteinase 2	4614.58	4836.72	3639.72	3100.41	-154.8	0.342373	0.641571	0.299198	1.14555
1863	uc009cjq.2	Ctnna2	catenin alpha-2 isoform 2	2127.17	2085.38	2409.78	1920.02	-142.2	-0.179965	0.11919	0.299155	1.14535
5425	uc008isp.1	Phpt1	14 kDa phosphohistidine phosphatase	592.139	724.562	740.332	736.324	-6.3	-0.322237	-0.0232314	0.299006	1.14466
3597	uc012bbs.1	Ik	SubName: Full=Putative uncharacterized protein; Flags: Fragment;	2136.48	2228.76	2352.24	1994.6	-326	-0.138797	0.160143	0.298941	1.14436
1633	uc008xuq.1	Clock	circadian locomoter output cycles protein kaput	493.867	476.787	513.842	403.233	-185.93	-0.0572014	0.241731	0.298932	1.14432
1395	uc007xmv.1	Ccnt1	cyclin-T1	413.387	405.667	419.768	334.849	-258.3	-0.0221007	0.276788	0.298889	1.14412
3992	uc007fcz.2	Lims1	LIM and senescent cell antigen-like-containing	335.052	332.602	154.258	124.499	-94.7	1.11904	1.41766	0.298624	1.1429
4834	uc008rvb.1	Negr1	neuronal growth regulator 1 isoform b	1575.57	1715.8	797.432	706.037	-190.02	0.98244	1.28106	0.298622	1.14289
525	uc007glb.2	AI597468	hypothetical protein LOC103266	822.743	806.34	291.67	232.451	-215.5	1.4961	1.79446	0.298362	1.14169
7946	uc008rln.1	Ube2d3	ubiquitin-conjugating enzyme E2 D3	3320.64	3575.2	2212.82	1937.41	-254.26	0.585573	0.883891	0.298318	1.14148
8127	uc008rth.1	Vdu1	Mus musculus pVHL-interacting deubiquitinating enzyme 1 (Vdu1) mRNA, complete cds.	2488.5	2618.26	1671.15	1429.91	-214.69	0.574432	0.872685	0.298252	1.14118
3286	uc007rqt.1	Gtf2h2	general transcription factor IIH subunit 2	417.014	497.837	383.681	372.504	-241.14	0.120189	0.418417	0.298228	1.14107
3865	uc007bgo.1	Klf7	Krueppel-like factor 7	227.744	229.938	153.148	125.757	-101.64	0.57249	0.870598	0.298109	1.14052
2307	uc008dsy.1	Dync2li1	cytoplasmic dynein 2 light intermediate chain 1	465.305	502.497	376.935	331.102	-26.6	0.303859	0.601837	0.297978	1.13991
813	uc009ugj.2	Armcx1	armadillo repeat-containing X-linked protein 1	795.651	734.057	782.386	587.13	-234.24	0.0242552	0.322213	0.297958	1.13982
1091	uc007ent.1	Bclaf1	bcl-2-associated transcription factor 1 isoform	2072.73	2192.92	1246.87	1073.13	-73.1	0.733219	1.03103	0.29781	1.13914
242	uc012bal.1	5730494M16Rik	tubulin polyglutamylase complex subunit 2	605.22	637.772	706.04	605.428	-136.1	-0.222289	0.0750854	0.297375	1.13713
1479	uc009utr.2	Cdkl5	cyclin-dependent kinase-like 5	2251.66	2525.04	1209.35	1103.68	-82.83	0.896757	1.19399	0.297231	1.13646
2396	uc008lrv.1	Eif2ak4	eukaryotic translation initiation factor 2-alpha	208.749	214.858	317.984	266.369	-676.83	-0.607187	-0.310044	0.297143	1.13606
3381	uc007elw.1	Heca	headcase protein homolog	217.481	215.013	313.324	252.168	-188.12	-0.526767	-0.229963	0.296804	1.13449
439	uc008yaq.2	Adamts3	a disintegrin-like and metalloprotease with	1053.31	1053.4	652.12	530.912	-185.73	0.691726	0.988513	0.296787	1.13441
1980	uc007uur.1	Dach1	dachshund homolog 1 isoform 1	2075.96	2154.22	908.556	767.601	-43.16	1.19213	1.48873	0.296606	1.13358
5439	uc008ynu.1	Pigg	GPI ethanolamine phosphate transferase 2	324.246	279.281	162.287	113.808	-45.9	0.998542	1.29511	0.296571	1.13342
4762	uc007mxr.2	Ncoa1	nuclear receptor coactivator 1	2719.95	2947.1	2242.16	1978.13	-324.62	0.278689	0.575162	0.296473	1.13296
5617	uc009awf.1	Pon2	serum paraoxonase/arylesterase 2	259.929	276.846	287.036	248.932	-52.7	-0.143112	0.153333	0.296445	1.13283
1968	uc009djs.2	D6Wsu116e	WASH complex subunit FAM21	985.899	1068.53	1213.17	1070.8	-170.54	-0.299267	-0.00306551	0.296201	1.13171
2482	uc007wwr.1	Ep300	SubName: Full=Putative uncharacterized protein;	997.212	977.665	935.586	747.043	-183.7	0.0920295	0.388149	0.29612	1.13133
3261	uc007zen.1	Gsk3b	glycogen synthase kinase-3 beta	3504.42	3480.98	1551.99	1255.83	-645.45	1.17505	1.47085	0.295795	1.12983
3644	uc008msh.2	Insm1	insulinoma-associated protein 1	211.305	192.675	150.946	112.124	-134.6	0.485297	0.781074	0.295777	1.12975
7560	uc008xgj.1	Tmem128	transmembrane protein 128	203.178	238.136	167.32	159.818	-6.9	0.280135	0.575361	0.295226	1.1272
6593	uc008qpj.1	Sec22b	vesicle-trafficking protein SEC22b	1212.07	1320.27	719.281	638.58	-114	0.75285	1.04789	0.295043	1.12635
2257	uc008eug.2	Dpysl3	dihydropyrimidinase-related protein 3 isoform 1	672.777	666.032	386.973	312.294	-127.3	0.797896	1.09269	0.294794	1.12521
2441	uc008ucw.1	Elavl4	ELAV-like protein 4 isoform a	466.046	487.634	164.394	140.242	-110.2	1.50332	1.79788	0.29456	1.12412
4263	uc007yhr.2	Mcm4	DNA replication licensing factor MCM4	348.231	340.487	222.931	177.775	-89.4	0.643447	0.93755	0.294103	1.12201
7070	uc007med.2	Sox9	transcription factor SOX-9	708.464	761.803	299.371	262.575	-147.6	1.24276	1.53669	0.293926	1.12119
7984	uc008mji.2	Ubox5	RING finger protein 37	137.003	170.179	299.991	303.977	-152.48	-1.13071	-0.836912	0.293798	1.1206
2922	uc007yzo.2	Fyttd1	UAP56-interacting factor isoform 2	1258.64	1392.24	459.022	414.199	-108.3	1.45524	1.74901	0.293778	1.12051
7676	uc009bdx.1	Tnpo3	transportin-3	949.76	919.136	1055.31	833.157	-56.4	-0.15203	0.141689	0.293719	1.12024
3605	uc008hec.2	Il33	interleukin-33 precursor	666.149	1046.12	357.15	457.579	-19.6	0.899315	1.19295	0.293638	1.11986
6244	uc009cgu.2	Rmnd5a	protein RMD5 homolog A	1209.45	1102.95	824.995	613.82	-304.8	0.55189	0.845482	0.293592	1.11966
2526	uc009lky.2	Eri1	3'-5' exoribonuclease 1	166.767	148.87	203.027	147.878	-80.5	-0.283839	0.00965279	0.293492	1.11919
2546	uc009eqe.1	Etnk1	ethanolamine kinase 1	5017.41	5083.11	1338.41	1106.42	-120.6	1.90643	2.19981	0.293382	1.11868
216	uc008ibc.1	4930506M07Rik	shootin-1 isoform 2	143.815	177.231	264.074	265.574	-264.26	-0.876724	-0.583481	0.293243	1.11804
1101	uc007aoc.1	Bend6	BEN domain-containing protein 6	159.832	170.865	786.764	686.377	-92.52	-2.29938	-2.00615	0.293231	1.11798
1132	uc007uks.2	Bnip3l	BCL2/adenovirus E1B 19 kDa protein-interacting	1661.83	1710.97	860.49	723.03	-32.6	0.949545	1.24269	0.293145	1.11759
347	uc007sen.1	Abhd6	monoacylglycerol lipase ABHD6	505.542	549.355	309.104	274.137	-61.8	0.709739	1.00284	0.293103	1.11739
3356	uc007gjt.1	Hcfc2	host cell factor 2	383.474	378.691	345.802	278.716	-74.4	0.149184	0.442227	0.293043	1.11712
1975	uc009sfc.2	D9Ertd402e	hypothetical protein LOC382117	349.952	369.091	233.257	200.794	-40.46	0.585235	0.878262	0.293027	1.11704
5200	uc008ybw.1	Parm1	prostate androgen-regulated mucin-like protein 1	339.306	362.862	143.188	124.982	-72.11	1.24468	1.5377	0.293024	1.11703
2653	uc009kco.1	Fam175b	BRISC complex subunit Abro1	403.84	415.196	387.647	325.312	-144.21	0.0590416	0.35197	0.292929	1.11659
1647	uc008ryc.2	Clvs1	clavesin-1	926.482	943.724	589.796	490.437	-111.81	0.651547	0.944297	0.29275	1.11577
8465	uc012dvq.1	Zfp518b	zinc finger protein 518B	141.028	159.746	189.322	175.078	-283.9	-0.424855	-0.132219	0.292635	1.11524
4242	uc007npc.2	Mbip	MAP3K12-binding inhibitory protein 1	194.542	209.763	141.994	125.019	-27.5	0.454254	0.746607	0.292353	1.11393
7668	uc008otx.2	Tnik	traf2 and NCK-interacting protein kinase isoform	2637.51	2467.6	2753.96	2103.95	-451.53	-0.0623305	0.23001	0.29234	1.11387
3105	uc009seb.2	Gm9790	HIG1 domain family, member 1A-like	1281.72	1353.6	686.677	592.24	-242.4	0.900373	1.19255	0.292175	1.11311
8057	uc008tum.1	Usp1	ubiquitin carboxyl-terminal hydrolase 1	354.491	356.617	359.471	295.339	-246	-0.0201244	0.272005	0.292129	1.1129
5552	uc009pwp.2	Pml	probable transcription factor PML isoform 2	301.278	331.82	332.318	298.916	-29.9	-0.141468	0.150662	0.292129	1.1129
7857	uc007rgk.1	Ttc37	tetratricopeptide repeat protein 37	270.292	247.929	222.487	166.677	-91.72	0.280801	0.572873	0.292073	1.11264
1740	uc008stz.2	Coro2a	coronin-2A	163.625	144.917	232.084	167.888	-105.4	-0.504254	-0.212269	0.291984	1.11223
4063	uc007fgc.1	Lrrc20	leucine-rich repeat-containing protein 20	237.633	220.396	190.621	144.415	-44.9	0.318024	0.609878	0.291854	1.11162
7426	uc008etw.1	Tcerg1	transcription elongation regulator 1	843.314	924.436	648.29	580.498	-11.9	0.37943	0.671283	0.291853	1.11162
8213	uc008qzi.2	Wdr47	SubName: Full=WD repeat domain 47; Flags: Fragment;	2373.03	2393.09	1412.47	1163.53	-167.1	0.748512	1.04036	0.291851	1.11161
6294	uc008srp.2	Rnf38	RING finger protein 38 isoform 2	307.032	319.86	275.82	234.722	-87.8	0.154659	0.446492	0.291833	1.11153
4754	uc009rew.1	Nck1	non-catalytic region of tyrosine kinase adaptor	479.984	434.965	272.577	201.778	-37	0.816325	1.10813	0.291809	1.11142
8501	uc009gmj.1	Zfp715	zinc finger protein 715	291.163	291.939	169.355	138.729	-177.1	0.781779	1.0734	0.291622	1.11056
736	uc007lvx.1	Arf2	ADP-ribosylation factor 2	656.356	704.972	574.144	503.834	-249.7	0.193065	0.484619	0.291554	1.11024
2796	uc009tht.1	Fgf13	fibroblast growth factor 13	654.552	658.014	602.805	495.244	-175.5	0.118817	0.409979	0.291162	1.10843
3145	uc007swi.2	Gnl3	guanine nucleotide-binding protein-like 3 long	317.715	289.931	253.776	189.261	-255.44	0.324179	0.615335	0.291157	1.1084
7805	uc008gzj.1	Trpm3	transient receptor potential cation channel,	269.638	309.303	245.556	230.208	-187.6	0.134972	0.426079	0.291107	1.10817
4190	uc008drj.1	Map4k3	mitogen-activated protein kinase kinase kinase	467.962	503.312	776.035	682.167	-261.42	-0.729731	-0.438671	0.29106	1.10796
6764	uc007fke.2	Sirt1	NAD-dependent deacetylase sirtuin-1 isoform 1	209.88	173.914	152.275	103.136	-260.8	0.46289	0.75383	0.29094	1.1074
4569	uc007rrl.2	Mrps36	28S ribosomal protein S36, mitochondrial isoform	631.405	711.527	624.062	574.925	-26.51	0.0168766	0.307544	0.290668	1.10615
6572	uc008rxl.1	Sdcbp	Mus musculus scaffold protein Pbp1 homolog mRNA, complete cds.	3740.95	3856.8	2037.31	1717.16	-41.3	0.876743	1.16738	0.290638	1.10601
1653	uc007nfj.1	Cmpk2	UMP-CMP kinase 2, mitochondrial precursor	253.476	270.116	293.798	255.962	-60.9	-0.212974	0.0776502	0.290624	1.10595
666	uc008sff.1	Ankrd6	ankyrin repeat domain-containing protein 6	285.526	271.496	737.371	573.26	-187.8	-1.36877	-1.07826	0.290511	1.10542
2190	uc008khi.1	Dnajc10	SubName: Full=Putative uncharacterized protein; Flags: Fragment;	471.63	529.318	793.007	727.713	-193.21	-0.749679	-0.459234	0.290445	1.10512
6491	uc009oks.2	S1pr5	sphingosine 1-phosphate receptor 5	160.479	181.076	208.398	192.288	-110.4	-0.376955	-0.0866801	0.290275	1.10433
1255	uc008zum.2	Caln1	calcium-binding protein 8 isoform a	1485.8	1469.13	1368.62	1106.7	-334.2	0.118514	0.408697	0.290182	1.1039
8139	uc009tkf.2	Vma21	vacuolar ATPase assembly integral membrane	432.228	445.197	182.979	154.179	-36.2	1.24012	1.52984	0.289724	1.10179
3556	uc007qid.1	Id4	DNA-binding protein inhibitor ID-4	2330	1848.35	863.721	560.544	-29	1.43169	1.72134	0.28965	1.10145
6435	uc007vnl.1	Rrm2b	ribonucleoside-diphosphate reductase subunit M2	417.564	451.208	155.454	137.432	-73.2	1.42551	1.71507	0.289558	1.10102
2335	uc008ukn.2	Ebna1bp2	probable rRNA-processing protein EBP2	686.9	697.389	862.41	716.369	-51.4	-0.328275	-0.0387406	0.289534	1.10091
3574	uc007nky.2	Ifrd1	interferon-related developmental regulator 1	202.861	209.499	605.269	511.488	-81.8	-1.57708	-1.28775	0.289329	1.09996
4410	uc007vnm.1	mKIAA0896	Mus musculus 14 days embryo liver cDNA, RIKEN full-length enriched library, clone:4432411E13 product:hypothetical HECT domain (Ubiquitin-protein ligase) containing protein, full insert sequence.	1674.19	1910.46	2280.26	2129.66	-289.01	-0.445737	-0.156706	0.28903	1.09858
6101	uc007odj.1	Rbm25	RNA-binding protein 25	1211.33	1252.39	542.591	459.14	-82.8	1.15866	1.44768	0.289025	1.09856
661	uc007dfj.2	Ankrd45	ankyrin repeat domain-containing protein 45	409.826	511.327	598.516	611.256	-8.6	-0.546378	-0.25753	0.288847	1.09774
5851	uc007ihx.1	Psme4	proteasome activator complex subunit 4	415.36	485.505	464.703	444.654	-733.28	-0.161945	0.126802	0.288747	1.09728
2448	uc009pmq.1	Elmod1	ELMO domain-containing protein 1	5995.32	6052.98	3218.25	2659.88	-155.72	0.897562	1.18628	0.288723	1.09716
6517	uc009jfc.2	Sbf2	SET-binding factor 2	389.82	422.747	900.099	799.126	-173.32	-1.20728	-0.918629	0.288648	1.09681
4846	uc008fuz.2	Neto1	neuropilin and tolloid-like protein 1 precursor	446.114	444.398	1077.06	878.41	-374.14	-1.27162	-0.983042	0.288575	1.09648
7619	uc009tre.2	Tmem47	transmembrane protein 47 isoform 2	933.824	837.483	392.263	288.186	-141.6	1.25133	1.53906	0.287729	1.09257
5008	uc009oqt.1	Ntm	neurotrimin precursor	1597.16	1616.14	664.314	550.686	-89.7	1.26557	1.55325	0.287676	1.09233
1404	uc007ien.1	Cct4	T-complex protein 1 subunit delta	2758.5	2635.12	1551.8	1214.43	-61	0.829935	1.11759	0.287652	1.09222
2724	uc012bwq.1	Fastkd1	FAST kinase domain-containing protein 1	135.34	136.806	196.798	162.978	-25.8	-0.540125	-0.252537	0.287587	1.09192
1854	uc007nqd.2	Ctage5	cutaneous T-cell lymphoma-associated antigen 5	256.174	269.166	441.679	380.215	-62.1	-0.785875	-0.498316	0.287559	1.09179
1182	uc008ubo.1	Btf3l4	transcription factor BTF3 homolog 4	1128.3	1146.7	710.608	591.766	-225.4	0.66702	0.954386	0.287367	1.0909
5077	uc007ilk.1	Odz2	teneurin-2	1438.32	1408.25	910.252	730.315	-17.5	0.660051	0.947317	0.287266	1.09043
560	uc007usi.2	Akap11	A kinase (PRKA) anchor protein 11	3689.4	4245.97	2140.91	2019.09	-96	0.78516	1.07239	0.287229	1.09026
5682	uc007qci.2	Ppp1r3g	putative protein phosphatase 1 regulatory	117.173	125.04	164.691	144.027	-197.86	-0.491127	-0.203957	0.28717	1.08999
8038	uc008igc.1	Upf2	regulator of nonsense transcripts 2	796.999	829.46	444.689	379.278	-35.06	0.84178	1.12892	0.287137	1.08984
2273	uc008mqi.2	Dstn	destrin	2477.07	2874.64	1580.89	1503.58	-144.5	0.647893	0.934978	0.287085	1.0896
7911	uc007jyj.1	Txndc17	thioredoxin domain-containing protein 17	327.282	381.096	337.027	321.641	-25.3	-0.0423265	0.244704	0.28703	1.08934
1109	uc009uhv.1	Bhlhb9	protein BHLHb9	1354.7	1387.37	1053.49	884.351	-1040.16	0.362796	0.649665	0.286869	1.0886
6660	uc007pzu.1	Serpinb1a	leukocyte elastase inhibitor A	443.94	483.539	422.113	376.866	-8.1	0.0727351	0.359581	0.286846	1.08849
4797	uc009joh.1	Ndufab1	acyl carrier protein, mitochondrial precursor	2549.81	2694.18	1850.83	1603.07	-5.2	0.462215	0.74901	0.286795	1.08826
1125	uc008yfo.1	Bmp2k	BMP-2-inducible protein kinase	320.617	346.172	304.75	269.728	-147.5	0.0732216	0.359985	0.286764	1.08811
2838	uc012cfb.1	Flrt3	fibronectin leucine rich transmembrane protein	712.158	725.281	397.227	331.689	-308.33	0.842233	1.12871	0.286477	1.08679
6190	uc007roh.1	Rgnef	rho-guanine nucleotide exchange factor	186.022	230.038	358.763	363.828	-55.8	-0.947559	-0.661384	0.286175	1.08539
309	uc009csr.1	Aak1	AP2 associated kinase 1 isoform 2	3556.57	3659.73	1526.39	1288.06	-236.4	1.22036	1.50654	0.286175	1.08539
3595	uc008qrg.2	Igsf3	immunoglobulin superfamily member 3 precursor	167.967	158.629	171.294	132.664	-268.73	-0.0282936	0.25788	0.286174	1.08539
2528	uc009kyx.1	Erich1	glutamate-rich 1	132.803	142.357	181.654	159.695	-27.6	-0.451909	-0.165798	0.286111	1.0851
1788	uc008zua.1	Crcp	DNA-directed RNA polymerase III subunit RPC9	253.548	314.084	324.838	330.014	-36.6	-0.357464	-0.0713776	0.286087	1.08498
766	uc009uxj.1	Arhgap6	rho GTPase-activating protein 6 isoform a	189.56	173.651	207.741	156.08	-500.12	-0.132132	0.153898	0.28603	1.08472
8389	uc008zta.1	Zfp11	zinc finger protein 11	123.409	134.69	126.271	113.042	-36.3	-0.0330814	0.252785	0.285867	1.08397
1776	uc007otx.2	Cpsf2	cleavage and polyadenylation specificity factor	930.651	972.725	670.026	574.499	-87.9	0.474025	0.759727	0.285703	1.08321
1880	uc009bak.1	Cttnbp2	cortactin-binding protein 2	1495.18	1255.25	1802.14	1241.35	-712.27	-0.269398	0.0160626	0.285461	1.08209
493	uc007bse.1	Agfg1	arf-GAP domain and FG repeats-containing protein	1266.97	1259.42	728.669	594.425	-149.9	0.798051	1.0832	0.285145	1.08063
4855	uc012gkc.1	Nfat5	SubName: Full=Putative uncharacterized protein Nfat5;	926.031	926.297	416.94	342.275	-287.1	1.15122	1.43632	0.285096	1.08041
904	uc009rck.1	Atp1b3	sodium/potassium-transporting ATPase subunit	845.898	1022.67	575.415	570.971	-43.8	0.555882	0.840853	0.284971	1.07983
1605	uc009rwq.1	Clasp2	SubName: Full=Putative uncharacterized protein;	3476.06	3846.16	2939.42	2669.49	-249.5	0.241919	0.526855	0.284937	1.07967
1029	uc008jtr.1	Baz2b	bromodomain adjacent to zinc finger domain, 2B	168.81	204.283	427.426	424.559	-129.45	-1.34027	-1.05539	0.284878	1.0794
4617	uc009tjt.1	Mtmr1	myotubularin-related protein 1	481.741	476.202	359.476	291.744	-87.77	0.422361	0.706872	0.284511	1.07771
2684	uc007vze.2	Fam49b	hypothetical protein LOC223601	3232.45	3421.36	1696.4	1474.18	-158.81	0.930155	1.21466	0.284503	1.07767
4253	uc008euy.1	Mcc	mutated in colorectal cancers isoform 2	119.964	127.984	136.626	119.674	-236.1	-0.187627	0.0968583	0.284485	1.07759
1799	uc008duo.2	Cript	cysteine-rich PDZ-binding protein	607.932	648.548	463.542	406.025	-35.5	0.391212	0.675644	0.284432	1.07734
3543	uc009upj.1	Huwe1	SubName: Full=Putative uncharacterized protein;	3051.51	3171.14	4559.35	3890.31	-273.6	-0.579305	-0.294884	0.28442	1.07729
4314	uc009hie.1	Mef2a	RecName: Full=Myocyte-specific enhancer factor 2A;	2880.71	3002.88	937.195	802.465	-286.24	1.62	1.90384	0.283832	1.07457
6257	uc007ofj.1	Rnf113a2	ring finger protein 113A2	215.246	238.111	273.707	248.724	-56.4	-0.34665	-0.0629088	0.283741	1.07415
8274	uc007dbf.1	Xpr1	xenotropic and polytropic retrovirus receptor 1	871.405	951.425	735.206	659.536	-145.1	0.245195	0.528638	0.283444	1.07277
5300	uc009ibt.1	Pde8a	high affinity cAMP-specific and IBMX-insensitive	141.406	180.164	346.974	363.27	-58	-1.29499	-1.01173	0.283255	1.07191
2744	uc007uwh.1	Fbxl3	F-box/LRR-repeat protein 3	1048.34	1064.32	1044.98	871.815	-195.6	0.00463885	0.287833	0.283194	1.07162
7295	uc009uun.2	Syap1	synapse-associated protein 1	425.976	417.945	352.663	284.373	-77.1	0.272483	0.555526	0.283043	1.07092
367	uc009kbk.2	Acadsb	short/branched chain specific acyl-CoA	811.344	891.775	397.059	358.681	-66.5	1.03096	1.31398	0.283016	1.0708
3489	uc008vhx.1	Hnrnpr	heterogeneous nuclear ribonucleoprotein R	2094.38	2172.02	1731.89	1476.34	-90.5	0.274181	0.557011	0.282831	1.06994
3130	uc008wdp.2	Gnb1	guanine nucleotide-binding protein	8801.77	9011.49	8949.61	7532.39	-152.6	-0.024032	0.258658	0.28269	1.06929
7947	uc007shu.1	Ube2e1	ubiquitin-conjugating enzyme E2 E1	1186.55	1362.93	892.792	843.073	-79.4	0.410374	0.692983	0.282609	1.06892
6595	uc007npw.1	Sec23a	protein transport protein Sec23A	1638.49	1632.55	1586.68	1299.7	-83.7	0.0463564	0.328953	0.282597	1.06886
676	uc008stt.1	Anp32b	acidic leucine-rich nuclear phosphoprotein 32	792.316	756.382	643.854	505.32	-75.4	0.299341	0.581918	0.282576	1.06877
640	uc008yqe.1	Ankle2	ankyrin repeat and LEM domain-containing protein	495.059	507.767	445.938	376.09	-103.2	0.150756	0.43309	0.282333	1.06765
2833	uc007sej.1	Flnb	Mus musculus adult male liver tumor cDNA, RIKEN full-length enriched library, clone:C730006K15 product:filamin, beta, full insert sequence.	124.486	129.018	466.451	397.51	-62.59	-1.90574	-1.62342	0.282321	1.06759
6527	uc007rlr.1	Scamp1	secretory carrier-associated membrane protein 1	3102.33	3373.51	1689.73	1511.13	-125.9	0.876561	1.15862	0.282059	1.06638
4157	uc007isd.2	Maml1	mastermind-like protein 1	144.793	141.132	229.816	184.237	-152.2	-0.666488	-0.384521	0.281967	1.06595
1544	uc008nrn.1	Chd6	chromodomain helicase DNA binding protein 6	743.263	789.675	1067.27	932.65	-68.4	-0.521983	-0.240078	0.281906	1.06567
1249	uc008sbl.1	Calb1	calbindin	5969.68	6004.24	3166.63	2619.71	-47.6	0.914705	1.19657	0.281867	1.06549
7156	uc008vge.2	Srrm1	serine/arginine repetitive matrix protein 1	960.215	1034.42	1166.92	1034.12	-657.04	-0.281281	0.000415398	0.281696	1.0647
4729	uc008ugw.1	Nasp	nuclear autoantigenic sperm protein isoform 1	282.86	263.733	234.709	180.045	-595.6	0.269215	0.550714	0.2815	1.0638
1896	uc008zkl.1	Cux2	SubName: Full=Putative uncharacterized protein;	145.268	162.896	308.189	284.345	-161.5	-1.0851	-0.803693	0.281408	1.06337
1048	uc007pfg.1	BC022687	hypothetical protein LOC217887	125.161	125.508	174.994	144.406	-197.01	-0.483523	-0.202347	0.281175	1.0623
7164	uc008bsd.2	Srsf3	serine/arginine-rich splicing factor 3	1715.41	1511.04	924.609	670.284	-43.9	0.89164	1.1727	0.281062	1.06177
4600	uc009usn.1	Mtap7d2	MAP7 domain-containing protein 2	1849.1	1946.11	2127.3	1842.66	-86.1	-0.202197	0.0788004	0.280997	1.06147
6502	uc008non.2	Samhd1	SAM domain and HD domain-containing protein 1	245.89	276.758	251.685	233.16	-264	-0.0336069	0.247305	0.280911	1.06108
7671	uc009lkt.1	Tnks	Mus musculus 12 days embryo spinal ganglion cDNA, RIKEN full-length enriched library, clone:D130072O21 product:hypothetical protein, full insert sequence.	1661.66	1742.72	882.259	761.593	-90.4	0.913347	1.19425	0.2809	1.06103
2008	uc009tbh.2	Dcaf12l1	DDB1- and CUL4-associated factor 12-like protein	1236.13	1166.69	471.167	366.052	-94	1.39152	1.6723	0.280783	1.06049
1327	uc008xhp.1	Cc2d2a	coiled-coil and C2 domain-containing protein 2A	138.566	146.022	192.738	167.197	-99.7	-0.476066	-0.195369	0.280697	1.06009
6071	uc008mmf.2	Rassf2	ras association domain-containing protein 2	319.001	352.396	340.756	309.9	-126.1	-0.0951741	0.185397	0.280571	1.05951
3673	uc009tnn.2	Irak1	SubName: Full=Interleukin-1 receptor associated kinase 1 splice form 1; SubName: Full=Interleukin-1 receptor-associated kinase 1; SubName: Full=Interleukin-1 receptor-associated kinase 1, isoform CRA_e;	167.907	193.491	551.494	523.221	-482.12	-1.71569	-1.43515	0.280533	1.05933
7798	uc007dyc.1	Trp53bp2	apoptosis-stimulating of p53 protein 2	443.84	477.223	446.042	394.842	-126.1	-0.0071399	0.273387	0.280526	1.0593
4489	uc011zmc.1	Mphosph8	M-phase phosphoprotein, mpp8	981.069	858.628	431.814	311.158	-64.6	1.18394	1.46439	0.280442	1.05891
7025	uc007ojf.1	Snw1	SNW domain-containing protein 1	1969.55	1996.97	1889.6	1577.76	-8.6	0.0597803	0.339935	0.280155	1.05758
4926	uc008hsg.1	Nolc1	nucleolar and coiled-body phosphoprotein 1	1432.36	1468.93	1414.92	1194.96	-81.2	0.0176772	0.297806	0.280129	1.05746
4595	uc007bhw.1	Mtap2	microtubule-associated protein 2 isoform 1	13411.1	14112.2	6265.16	5429.54	-128.1	1.098	1.37804	0.28004	1.05706
5276	uc009ame.1	Pdap1	28 kDa heat- and acid-stable phosphoprotein	1266.12	1438.29	2379.52	2227.11	-45.2	-0.910257	-0.630812	0.279445	1.0543
524	uc009plx.2	AI593442	hypothetical protein LOC330941 isoform 2	2031.95	1775.58	1278.7	920.646	-189.9	0.66818	0.947572	0.279392	1.05406
513	uc011xbc.1	Ahi1	jouberin isoform 1	2910.87	3346.59	3144.67	2978.86	-133.5	-0.11146	0.16793	0.27939	1.05405
7514	uc008pkr.1	Tiparp	TCDD-inducible poly [ADP-ribose] polymerase	456.45	422.395	296.296	225.932	-97.8	0.623418	0.902706	0.279288	1.05358
175	uc007rut.1	2810008M24Rik	hypothetical protein LOC75616	355.024	332.627	234.908	181.379	-39.72	0.595822	0.874896	0.279074	1.05259
1719	uc009jhx.1	Copb1	coatomer subunit beta	1583.96	1715.55	744.495	664.598	-40.2	1.0892	1.36812	0.278925	1.0519
1286	uc008quq.2	Capza1	F-actin-capping protein subunit alpha-1	534.585	571.872	451.834	398.408	-57.5	0.242626	0.521445	0.278819	1.05141
5654	uc007cfi.2	Ppip5k2	SubName: Full=Putative uncharacterized protein;	159.245	174.554	190.245	171.89	-188.2	-0.256611	0.0221912	0.278802	1.05134
1733	uc007azz.1	Coq10b	coenzyme Q-binding protein COQ10 homolog B,	645.268	627.708	328.309	263.341	-56.7	0.974844	1.25316	0.278314	1.04908
3878	uc009tte.1	Klhl15	kelch-like 15 isoform c	551.431	512.168	278.122	213.027	-214	0.987464	1.26558	0.278116	1.04817
4398	uc012dow.1	mKIAA0453	Mus musculus adult female vagina cDNA, RIKEN full-length enriched library, clone:9930037A22 product:hypothetical Endoplasmic reticulum targeting sequence containing protein, full insert sequence.	677.481	748.342	1515.13	1380.18	-59.1	-1.16119	-0.883087	0.278102	1.0481
4768	uc007eth.2	Ncoa7	nuclear receptor coactivator 7 isoform 2	809.526	834.116	775.144	658.835	-132.42	0.0626129	0.340329	0.277716	1.04632
6052	uc007she.1	Rarb	retinoic acid receptor beta	1539.62	1444.93	1744.5	1350.56	-95.2	-0.180246	0.09744	0.277686	1.04618
7311	uc007sfy.2	Synpr	synaptoporin isoform 1	1672.98	1643.41	1786.04	1447.71	-130.8	-0.0943465	0.182926	0.277273	1.04427
7373	uc009hgr.2	Tarsl2	probable threonyl-tRNA synthetase 2,	1140.11	1078.79	1165.46	909.972	-15.5	-0.0317181	0.245514	0.277233	1.04408
8334	uc008jms.2	Zbtb6	zinc finger and BTB domain-containing protein 6	301.184	298.573	179.214	146.61	-257.59	0.748965	1.0261	0.277139	1.04365
7938	uc009pag.1	Ubash3b	ubiquitin-associated and SH3 domain-containing	406.329	424.411	279.052	240.54	-26.2	0.542112	0.819185	0.277073	1.04335
2874	uc008ruu.1	Fpgt	fucose-1-phosphate guanylyltransferase	367.226	381.577	145.153	124.49	-5	1.33909	1.61595	0.276858	1.04235
400	uc007kzc.1	Acsf2	acyl-CoA synthetase family member 2,	305.383	299.677	260.197	210.766	-6.4	0.231011	0.507767	0.276756	1.04188
3112	uc007thh.2	Gmfb	glia maturation factor beta	1084.72	1076.82	334.136	273.834	-61.9	1.69882	1.97541	0.276588	1.04111
1166	uc008aci.2	Brwd1	bromodomain and WD repeat-containing protein 1	898.832	875.344	877.31	705.337	-63.7	0.0349656	0.311536	0.27657	1.04103
3603	uc007yvd.2	Il1rap	interleukin-1 receptor accessory protein isoform	337.879	368.045	141.955	127.659	-71.9	1.25108	1.52759	0.276507	1.04073
7794	uc009uop.1	Tro	trophinin isoform 3	3871.99	3512.67	3480.84	2607.28	-53.6	0.153637	0.430021	0.276383	1.04016
8232	uc007icd.1	Wdr92	WD repeat-containing protein 92	210.403	194.813	223.455	170.84	-15.3	-0.0868275	0.189443	0.276271	1.03964
2274	uc011wrw.1	Dstyk	dual serine/threonine and tyrosine protein	955.973	909.594	1106.01	869.025	-189.7	-0.210318	0.0658261	0.276144	1.03906
4202	uc007szp.2	Mapk8	mitogen-activated protein kinase 8	883.039	911.552	704.62	600.716	-85.9	0.325632	0.601642	0.276011	1.03844
5889	uc008woh.1	Ptpn12	tyrosine-protein phosphatase non-receptor type	210.372	196.193	393.752	303.334	-21.8	-0.904344	-0.628632	0.275712	1.03706
1147	uc008ixm.2	Brd3	bromodomain-containing protein 3 isoform 2	532.807	516.309	715.739	573.014	-171	-0.42582	-0.150338	0.275482	1.036
2545	uc008imk.1	Etl4	sickle tail protein isoform b	447.57	434.572	682.172	547.232	-343.24	-0.608021	-0.332558	0.275463	1.03591
5296	uc007rvg.2	Pde4d	cAMP-specific 3',5'-cyclic phosphodiesterase 4D	642.723	628.757	593.696	479.85	-118.8	0.114475	0.38992	0.275445	1.03583
4367	uc008hrm.1	Mgea5	RecName: Full=Bifunctional protein NCOAT; AltName: Full=Meningioma-expressed antigen 5; AltName: Full=Nuclear cytoplasmic O-GlcNAcase and acetyltransferase; Includes: RecName: Full=Beta-hexosaminidase; EC=3.2.1.52; AltName: Full=Beta-N-acetylhexosaminidase; AltName: Full=Hexosaminidase C; AltName: Full=N-acetyl-beta-D-glucosaminidase; AltName: Full=N-acetyl-beta-glucosaminidase; AltName: Full=O-G…	4210.49	4483.58	3667.46	3226.88	-600.99	0.199205	0.47451	0.275305	1.03518
8466	uc008edd.2	Zfp521	zinc finger protein 521	153.26	157.475	410.84	348.804	-132.9	-1.4226	-1.1473	0.275301	1.03516
8570	uc008uuc.1	Zmym1	zinc finger MYM-type protein 1	138.72	126.219	202.493	152.268	-467.81	-0.545698	-0.270677	0.27502	1.03387
4773	uc007yhb.2	Nde1	nuclear distribution protein nudE homolog 1	195.488	244.926	421.217	436.206	-129.2	-1.10748	-0.832666	0.274815	1.03292
6666	uc007idc.1	Sertad2	SERTA domain-containing protein 2	231.859	215.397	210.085	161.322	-246.33	0.142274	0.417057	0.274784	1.03277
4192	uc007nsu.1	Map4k5	mitogen-activated protein kinase kinase kinase	684.891	678.163	589.486	482.527	-286.9	0.216418	0.491022	0.274604	1.03194
4129	uc009hhz.2	Lysmd4	lysM and putative peptidoglycan-binding	117.82	129.871	289.926	264.193	-190.4	-1.29911	-1.02451	0.274592	1.03189
4939	uc008qpn.1	Notch2	Mus musculus activated spleen cDNA, RIKEN full-length enriched library, clone:F830206H20 product:Notch gene homolog 2 (Drosophila), full insert sequence.	235.966	292.152	279.807	286.398	-85.6	-0.245849	0.0286962	0.274546	1.03167
5624	uc009bce.1	Pot1a	protection of telomeres protein 1	200.105	221.697	244.122	223.623	-116.3	-0.286846	-0.0124816	0.274365	1.03084
7532	uc008hls.1	Tm9sf3	transmembrane 9 superfamily member 3 precursor	1207.68	1297.99	1756.23	1560.88	-80.9	-0.540243	-0.266075	0.274168	1.02993
5684	uc009avx.1	Ppp1r9a	neurabin-1	5211.85	5458.92	3469.63	3005.27	-143.4	0.587013	0.86112	0.274108	1.02965
4847	uc009mqc.1	Neto2	neuropilin and tolloid-like protein 2	689.915	672.901	823.951	664.588	-243.52	-0.256139	0.0179347	0.274074	1.02949
5702	uc008rmg.1	Ppp3ca	serine/threonine-protein phosphatase 2B	44306.2	41283.1	15504.6	11947.3	-33.9	1.51481	1.78887	0.274057	1.02942
6650	uc008ayh.1	Sepx1	methionine-R-sulfoxide reductase B1	285.42	349.163	320.589	324.347	-18.9	-0.167638	0.10636	0.273998	1.02914
7581	uc008qzf.2	Tmem167b	protein kish-B precursor	300.252	311.766	242.144	207.956	-67.32	0.310308	0.584188	0.273879	1.0286
3684	uc007rye.2	Isl1	insulin gene enhancer protein ISL-1	271.128	259.729	205.127	162.542	-97.9	0.402455	0.676192	0.273738	1.02794
6225	uc009dpe.1	Rimklb	ribosomal protein S6 modification-like protein	150.541	171.764	339.047	320.033	-124.9	-1.17133	-0.89779	0.273541	1.02703
7196	uc008fed.1	St8sia3	sia-alpha-2,3-Gal-beta-1,4-GlcNAc-R:alpha	4240.63	4108.12	2294.49	1839.01	-297.04	0.886103	1.15955	0.273448	1.0266
960	uc011yyv.1	Atxn1	ataxin-1	665.845	613.309	766.302	584.008	-307.97	-0.202727	0.0706268	0.273354	1.02617
6021	uc012awi.1	Ralbp1	ralA-binding protein 1	428.75	439.378	1524.2	1292.4	-228.92	-1.82984	-1.55652	0.273326	1.02604
5709	uc007ovw.2	Ppp4r4	serine/threonine-protein phosphatase 4	1263.92	1185.57	1123.21	871.967	-60.71	0.170275	0.443242	0.272967	1.02438
1918	uc009qyc.2	Cyb5r4	cytochrome b5 reductase 4	347.818	338.287	776.51	625.097	-92.6	-1.15867	-0.885834	0.272836	1.02378
4288	uc007lfo.1	Med1	mediator of RNA polymerase II transcription	639.069	650.714	811.853	684.438	-100.01	-0.345247	-0.0728955	0.272352	1.02154
2325	uc007pyq.2	E2f3	transcription factor E2F3	263.513	256.161	185.549	149.344	-137.66	0.506079	0.778411	0.272332	1.02145
8502	uc007rbi.2	Zfp738	zinc finger protein 738	330.871	369.785	191.806	177.51	-20.64	0.786619	1.05879	0.272171	1.0207
2463	uc007dxp.1	Enah	protein enabled homolog isoform 2	802.676	863.556	836.463	745.188	-277.5	-0.0594848	0.212685	0.272169	1.0207
4027	uc008szb.2	Lpar1	lysophosphatidic acid receptor 1	253.064	246.967	169.043	136.638	-127.7	0.582111	0.85396	0.271848	1.01921
2789	uc008dfn.1	Fert2	tyrosine-protein kinase Fer isoform a	326.023	333.062	591.067	500.134	-171.9	-0.858349	-0.586524	0.271825	1.01911
2847	uc008jdh.1	Fnbp1	formin-binding protein 1 isoform e	1515.33	1631.88	1257.01	1121.25	-128.8	0.26963	0.541423	0.271793	1.01896
4092	uc012enp.1	Lrrtm4	leucine-rich repeat transmembrane neuronal	390.858	393.88	343.594	286.871	-83.4	0.185939	0.457351	0.271412	1.0172
1355	uc007lyi.1	Ccdc47	coiled-coil domain-containing protein 47	1104.76	1212.58	833.396	757.979	-93.7	0.406663	0.677852	0.271189	1.01617
6722	uc008tlo.1	Sh3gl2	endophilin-A1	2548.91	2606.98	1249.21	1058.72	-46.2	1.02887	1.30006	0.271188	1.01616
6493	uc007ufo.2	Sacs	SubName: Full=Sacs protein;	311.967	283.694	289.391	218.136	-498.7	0.108374	0.379109	0.270735	1.01407
7585	uc008drn.1	Tmem178	transmembrane protein 178 precursor	139.145	143.826	151.125	129.504	-28.2	-0.11915	0.151323	0.270473	1.01286
7048	uc008dup.1	Socs5	suppressor of cytokine signaling 5	422.55	400.585	1472.59	1157.58	-232.5	-1.80116	-1.53093	0.270226	1.01172
6525	uc007zwa.1	Scaf4	splicing factor, arginine/serine-rich 15	526.744	515.61	515.062	418.069	-192.2	0.0323562	0.302538	0.270182	1.01152
3211	uc009uhm.1	Gprasp1	Mus musculus adult male stomach cDNA, RIKEN full-length enriched library, clone:2210415K24 product:RIKEN cDNA 2210415K24 gene, full insert sequence.	4567.99	4987.4	4725.27	4278.41	-542.7	-0.0488386	0.221214	0.270052	1.01092
7930	uc009dam.2	Uba3	NEDD8-activating enzyme E1 catalytic subunit	1288.73	1328.25	764.684	653.632	-185.72	0.753011	1.02297	0.269961	1.01049
3721	uc007qgr.1	Jarid2	protein Jumonji	461.432	457.399	702.924	577.877	-124.84	-0.607248	-0.33731	0.269938	1.01039
5299	uc007eoa.2	Pde7b	RecName: Full=cAMP-specific 3',5'-cyclic phosphodiesterase 7B; EC=3.1.4.17;	4114.75	4045.89	1934.71	1577.79	-278.4	1.08869	1.35856	0.269868	1.01007
1088	uc008znn.2	Bcl7a	B-cell CLL/lymphoma 7 protein family member A	665.64	792.532	402.353	397.34	-70.9	0.726283	0.996096	0.269813	1.00981
6359	uc007nrs.2	Rpl36al	ribosomal protein L36A-like	1363.94	1423.13	1261.56	1091.84	-31.9	0.112565	0.382296	0.269731	1.00943
578	uc009msl.1	Aktip	AKT-interacting protein	598.968	644.13	1921.14	1713.72	-120.3	-1.68141	-1.4117	0.26971	1.00933
107	uc007jls.2	2310004I24Rik	Mus musculus adult male tongue cDNA, RIKEN full-length enriched library, clone:2310004I24 product:RIKEN cDNA 2310004I24 gene, full insert sequence.	135.874	135.953	220.876	183.329	-67.2	-0.700959	-0.431322	0.269637	1.009
4219	uc008jtx.1	2016-03-07	E3 ubiquitin-protein ligase MARCH7	738.018	888.04	365.133	364.462	-71.5	1.01524	1.28486	0.269622	1.00893
5861	uc009chp.1	Ptcd3	SubName: Full=Ptcd3 protein;	770.153	798.045	655.122	563.193	-105.1	0.233381	0.502841	0.26946	1.00818
6084	uc007ycb.2	Rbfox1	fox-1 homolog A isoform gamma	6679.17	5973.89	3365.71	2497.67	-531.51	0.988756	1.25809	0.269333	1.0076
583	uc008gym.1	Aldh1a1	retinal dehydrogenase 1	255.2	284.104	545.962	504.354	-4.7	-1.09718	-0.828019	0.269157	1.00678
2654	uc007noj.1	Fam177a	hypothetical protein LOC73385	366.237	501.748	432.557	491.894	-58.4	-0.240113	0.0286139	0.268727	1.00479
2655	uc007nog.1	Fam177a	hypothetical protein LOC73385	366.237	501.748	432.557	491.894	-58.4	-0.240113	0.0286139	0.268727	1.00479
6455	uc008ijw.1	Rsu1	ras suppressor protein 1	412.284	502.902	372.283	376.96	-132.72	0.147241	0.415865	0.268624	1.00432
5765	uc007nmj.1	Prkd1	serine/threonine-protein kinase D1	187.823	209.056	237.577	219.536	-119.99	-0.339027	-0.0705697	0.268458	1.00355
2726	uc008mjl.2	Fastkd5	FAST kinase domain-containing protein 5	227.837	194.499	255.132	180.821	-131.2	-0.163238	0.105197	0.268435	1.00345
8310	uc008ntp.1	Ywhab	14-3-3 protein beta/alpha	9779.78	10264.7	3133.13	2730.49	-63.5	1.6422	1.91046	0.268261	1.00264
5900	uc007sfl.1	Ptprg	SubName: Full=Putative uncharacterized protein;	289.146	300.46	255.415	220.388	-628.39	0.178952	0.447127	0.268175	1.00224
6687	uc007azw.1	Sf3b1	SubName: Full=Putative uncharacterized protein;	3890.28	3993.72	2473.06	2108.42	-654.8	0.653578	0.921568	0.26799	1.00139
3056	uc012cqq.1	Glrb	glycine receptor subunit beta precursor	2233.43	2354.59	1374.1	1203.12	-158.9	0.700776	0.968697	0.267921	1.00107
6129	uc008vgm.1	Rcan3	calcipressin-3	312.445	322.065	420.198	359.732	-113.1	-0.42747	-0.159569	0.2679	1.00098
3125	uc008flr.1	Gnal	guanine nucleotide-binding protein G(olf)	11305.7	12137.2	4129.54	3682.98	-93.9	1.453	1.7205	0.267492	0.999092
6095	uc008aei.2	Rbm16	RecName: Full=Putative RNA-binding protein 16; AltName: Full=RNA-binding motif protein 16; AltName: Full=SR-like CTD-associated factor 8;	987.91	989.867	1019.06	848.286	-241.4	-0.0447877	0.222684	0.267471	0.998995
2613	uc011wlt.1	Fam117b	family with sequence similarity 117, member B	1043.41	1076.09	633.462	542.757	-72.76	0.719971	0.987416	0.267446	0.998876
7079	uc008ykb.2	Sparcl1	SPARC-like protein 1 precursor	9730.74	11414.1	10227.5	9967.95	-241.72	-0.0718365	0.195446	0.267283	0.998124
8300	uc007ktd.1	Ypel2	protein yippee-like 2	1244.02	1251.61	509.461	425.941	-159.2	1.28796	1.55506	0.2671	0.997279
5656	uc012ayd.1	Ppm1b	protein phosphatase 1B isoform 3	691.029	721.207	2741.99	2378.43	-204.71	-1.9884	-1.72152	0.266881	0.996268
2805	uc009tgm.1	Fhl1	four and a half LIM domains protein 1 isoform 3	1200.55	1285.35	546.724	486.492	-297.81	1.13481	1.40168	0.266865	0.996193
2691	uc008efg.1	Fam59a	hypothetical protein LOC381126	598.07	583.882	797.246	646.915	-215.6	-0.414712	-0.147901	0.266811	0.995945
3358	uc008uxg.1	Hdac1	histone deacetylase 1	352.166	385.154	432.151	392.912	-4.8	-0.29528	-0.028772	0.266508	0.994543
3712	uc007zyh.1	Itsn1	intersectin-1 isoform 3	808.256	829.455	2761.45	2356.18	-125.3	-1.77254	-1.50622	0.266322	0.993687
4038	uc008dmb.1	Lpin2	phosphatidate phosphatase LPIN2 isoform 2	447.436	539.905	606.182	608.276	-219.22	-0.43807	-0.172018	0.266052	0.992438
4455	uc008amr.1	Mllt4	afadin	1132.22	1197.63	1292.59	1137.08	-157.8	-0.191118	0.0748471	0.265965	0.992038
5391	uc008eyp.2	Phax	phosphorylated adapter RNA export protein	737.952	756.395	1171.96	999.039	-75.4	-0.667323	-0.401403	0.265921	0.991831
2158	uc009ihr.1	Dlg2	disks large homolog 2	3747.7	3742.37	3094.51	2570.38	-63.5	0.276294	0.541968	0.265674	0.990693
8454	uc007anz.1	Zfp451	zinc finger protein 451	819.864	826.251	478.718	401.313	-24.1	0.776209	1.04185	0.265644	0.990553
1037	uc007zkn.2	Bbx	HMG box transcription factor BBX	557.948	595.251	528.853	469.338	-177.44	0.0772653	0.34287	0.265605	0.990372
6207	uc008wsj.1	Rheb	GTP-binding protein Rheb precursor	1844.88	1932.27	1269.01	1105.67	-50.4	0.539827	0.805378	0.265551	0.990126
7755	uc008zds.1	Triap1	TP53-regulated inhibitor of apoptosis 1	164.456	161.177	144.752	118.018	-0.7	0.184123	0.449632	0.265509	0.989932
451	uc007hzf.1	Adcy1	adenylate cyclase type 1	320.061	308.499	1264.9	1014.4	-78.1	-1.98261	-1.71729	0.265313	0.989025
4041	uc008pre.1	Lrba	lipopolysaccharide-responsive and beige-like	995.941	1016.45	1462.11	1241.93	-213.7	-0.553924	-0.28905	0.264875	0.987
2583	uc008ree.2	F3	tissue factor precursor	347.167	428.394	241.226	247.787	-80.69	0.525248	0.789835	0.264587	0.98567
1923	uc007mlv.1	Cygb	cytoglobin	868.618	891.98	803.573	686.936	-124.6	0.112293	0.376834	0.264541	0.98546
37	uc007amj.2	1110058L19Rik	hypothetical protein LOC68002 precursor	408.018	439.082	249.574	223.586	-12.2	0.709169	0.973661	0.264492	0.985234
1480	uc009ela.2	Cdkn1b	cyclin-dependent kinase inhibitor 1B	722.962	707.001	343.542	279.69	-201.7	1.07343	1.33788	0.26445	0.98504
3607	uc007rwf.2	Il6st	SubName: Full=Putative uncharacterized protein;	552.257	591.913	468.288	417.899	-180	0.237945	0.502232	0.264287	0.984285
5193	uc007ald.1	Paqr8	membrane progestin receptor beta	427.218	476.871	229.603	213.396	-103.7	0.89583	1.16006	0.264235	0.984043
214	uc007dif.2	4930455F23Rik	hypothetical protein LOC74895	333.32	351.267	614.442	539.19	-67.64	-0.882369	-0.618227	0.264142	0.983618
1807	uc008wkt.1	Crot	peroxisomal carnitine O-octanoyltransferase	495.573	505.86	273.445	232.47	-196.44	0.857848	1.1217	0.263847	0.982254
5398	uc008anj.2	Phf10	PHD finger protein 10	315.698	328.373	510.998	442.725	-13.1	-0.694772	-0.431074	0.263698	0.981565
4131	uc008vwl.1	Lzic	protein LZIC	176.163	172.797	138.886	113.496	-286.22	0.343013	0.606441	0.263428	0.980318
8011	uc008szr.1	Ugcg	ceramide glucosyltransferase	626.978	681.974	376.286	340.989	-57.4	0.736586	0.999993	0.263406	0.980217
7406	uc007hft.2	Tbk1	serine/threonine-protein kinase TBK1	885.586	849.296	702.099	561.197	-177.75	0.334959	0.597761	0.262802	0.977426
7027	uc009bxs.2	Snx10	sorting nexin-10	1916.59	2001.11	586.823	510.684	-75.8	1.70755	1.9703	0.262754	0.977203
4364	uc007iry.2	Mgat4b	alpha-1,3-mannosyl-glycoprotein	205.796	247.088	1398.76	1400.03	-154.9	-2.76487	-2.50236	0.262506	0.976059
3558	uc007bhn.2	Idh1	isocitrate dehydrogenase [NADP] cytoplasmic	847.587	889.83	505.153	442.11	-66.3	0.746641	1.00912	0.262484	0.975955
4838	uc007cvn.1	Nek7	serine/threonine-protein kinase Nek7	301.761	304.149	165.16	138.776	-83	0.869543	1.13202	0.262478	0.975931
7468	uc008ylz.2	Tgfbr3	transforming growth factor beta receptor type 3	168.241	184.886	149.859	137.3	-199.01	0.166928	0.429306	0.262378	0.975467
6102	uc007uxi.1	Rbm26	Mus musculus adult male testis cDNA, RIKEN full-length enriched library, clone:1700009P03 product:RIKEN cDNA 1700009P03 gene, full insert sequence.	897.974	882.245	522.976	428.514	-253.2	0.779929	1.04184	0.26191	0.973307
5745	uc008qpb.1	Prkab2	5'-AMP-activated protein kinase subunit beta-2	327.902	356.918	135.916	123.392	-75.3	1.27055	1.53234	0.261792	0.972761
4859	uc008tty.2	Nfia	nuclear factor 1 A-type isoform 1	360.106	390.311	183.239	165.674	-134.3	0.974696	1.23628	0.261581	0.971787
2907	uc009ssf.1	Fundc1	FUN14 domain-containing protein 1	653.609	755.466	577.016	556.353	-65	0.179817	0.441367	0.26155	0.971643
1172	uc009icn.1	Btbd1	BTB/POZ domain-containing protein 1	1308.9	1384.68	1608.27	1419.27	-14.8	-0.29715	-0.0356019	0.261548	0.971634
303	uc007vqi.1	A930017M01Rik	SubName: Full=Putative uncharacterized protein;	144.84	161.286	153.798	142.873	-259.6	-0.0865755	0.174888	0.261463	0.971241
4083	uc007bzp.2	Lrrfip1	leucine-rich repeat flightless-interacting	457.472	449.56	529.063	433.736	-90.6	-0.209756	0.0516955	0.261451	0.971185
3467	uc008aco.1	Hmgn1	non-histone chromosomal protein HMG-14	567.48	572.671	731.73	616.1	-58.7	-0.366742	-0.105458	0.261284	0.970415
2677	uc009bay.1	Fam3c	D6Wsu176e protein precursor	443.362	434.585	822.745	672.923	-98.2	-0.891959	-0.630804	0.261155	0.969817
788	uc007fmf.1	Arid5b	AT-rich interactive domain-containing protein	416.696	419.367	343.025	288.101	-283.11	0.280683	0.541636	0.260953	0.968885
643	uc009kvo.2	Ankrd10	ankyrin repeat domain-containing protein 10	188.578	211.817	242.756	227.607	-338.6	-0.364344	-0.103727	0.260617	0.967331
3202	uc009kbs.1	Gpr26	G-protein coupled receptor 26	301.478	230.168	212.021	135.124	-226.7	0.507844	0.7684	0.260556	0.96705
4241	uc008jpt.2	Mbd5	methyl-CpG binding domain protein 5	312.784	323.579	807.097	697.182	-376.9	-1.36757	-1.10742	0.260159	0.965218
3664	uc008ugp.1	Ipp	actin-binding protein IPP	433.346	406.968	318.004	249.377	-65.1	0.446476	0.70659	0.260114	0.965009
6694	uc008utz.2	Sfpq	splicing factor, proline- and glutamine-rich	2447.74	2047.33	1660.92	1160.12	-42.1	0.559467	0.819476	0.260008	0.964522
5386	uc009sxo.1	Pgrmc1	membrane-associated progesterone receptor	2515.18	2597.07	1468.33	1266.12	-19.7	0.776486	1.03647	0.259988	0.964426
8141	uc009rkp.2	Vprbp	protein VPRBP	804.351	732.995	1023.53	778.973	-41.63	-0.347663	-0.0877714	0.259891	0.96398
8299	uc007cmh.2	Yod1	ubiquitin thioesterase OTU1	167.638	176.403	164.158	144.282	-53	0.0302625	0.289982	0.259719	0.963186
7567	uc009ifw.2	Tmem135	transmembrane protein 135	754.786	838.558	438.618	407.028	-64.9	0.783104	1.04278	0.259679	0.963
4684	uc008onr.2	Myt1	myelin transcription factor 1 isoform 3	156.952	170.032	245.57	222.223	-217.8	-0.64581	-0.386201	0.259609	0.962677
5955	uc008jjz.1	Rab14	ras-related protein Rab-14	3997.79	4244.58	1239.7	1099.55	-145.5	1.68921	1.94871	0.259507	0.962204
3523	uc008iaw.1	Hspa12a	heat shock 70 kDa protein 12A	1750.97	1690.62	705.751	569.248	-81.7	1.31092	1.57042	0.259504	0.962192
8573	uc012dli.1	Zmym4	zinc finger MYM-type protein 4	681.372	765.242	897.583	842.117	-80.3	-0.397603	-0.138104	0.259499	0.962169
5679	uc008hem.1	Ppp1r2	protein phosphatase inhibitor 2	1834.8	2033.52	634.089	587.083	-169.2	1.53286	1.79234	0.25948	0.962082
6780	uc008xsk.1	Slc10a4	sodium/bile acid cotransporter 4	307.656	372.68	329.468	333.449	-63.8	-0.0988223	0.160471	0.259294	0.96122
5714	uc008fwk.2	Ppp6r3	serine/threonine-protein phosphatase 6	1014.33	1105.27	705.189	642.156	-78.09	0.524443	0.783403	0.258959	0.959674
5834	uc007tgn.1	Psmc6	26S protease regulatory subunit 10B	2153.81	2281.26	1052.51	931.694	-2.6	1.03305	1.29191	0.258853	0.959182
3475	uc007xxp.1	Hnrnpa1	heterogeneous nuclear ribonucleoprotein A1	589.198	614.937	776.675	677.474	-55.9	-0.39856	-0.139728	0.258832	0.959086
615	uc008eif.1	Ammecr1l	AMMECR1-like protein	171.891	190.701	154.581	143.355	-180.06	0.153131	0.411714	0.258584	0.957939
4328	uc009bfs.1	Mest	mesoderm-specific transcript protein	442.841	408.374	225.694	174.028	-153.8	0.972423	1.23057	0.258145	0.955912
2405	uc007nzk.1	Eif2s1	eukaryotic translation initiation factor 2	1126.93	1105.55	751.704	616.705	-40.5	0.584166	0.842116	0.25795	0.955013
6996	uc007qpc.1	Sncb	beta-synuclein	3348.32	3553.49	1784.83	1584.27	-37.5	0.90765	1.16542	0.257769	0.954177
4151	uc008qua.2	Magi3	membrane-associated guanylate kinase, WW and PDZ	465.815	463.485	761.69	633.896	-266.31	-0.709448	-0.451722	0.257726	0.953978
4691	uc012eho.1	N4bp2l2	NEDD4-binding protein 2-like 2	516.885	534.677	645.802	558.831	-24.88	-0.321249	-0.0637462	0.257503	0.952948
4426	uc009dep.1	mKIAA1757	Mus musculus adult male hippocampus cDNA, RIKEN full-length enriched library, clone:2900045N06 product:hypothetical SET-domain of transcriptional regulators (TRX, EZ, ASH1 etc) containing protein, full insert sequence.	492.05	471.328	1051.44	842.61	-233.34	-1.09549	-0.838131	0.257355	0.952265
332	uc008reg.1	Abcd3	ATP-binding cassette sub-family D member 3	1347.63	1484.59	974.023	897.748	-32.6	0.468394	0.725683	0.257289	0.951961
1678	uc008sfw.1	Cnr1	cannabinoid receptor 1	2754.87	2550.61	1057.14	818.956	-415.59	1.38181	1.63898	0.257171	0.951414
7743	uc009uws.1	Trappc2	trafficking protein particle complex subunit 2	669.857	730.531	279.328	254.921	-10.3	1.2619	1.5189	0.257	0.950624
7422	uc009uie.2	Tceal8	transcription elongation factor A protein-like	633.678	693.532	736.953	675.014	-92.5	-0.217822	0.0390443	0.256866	0.950007
2407	uc009ttc.1	Eif2s3x	eukaryotic translation initiation factor 2	1731.48	1875.14	1730.13	1568.36	0	0.00112382	0.257737	0.256613	0.948836
7491	uc008usv.1	Thrap3	thyroid hormone receptor-associated protein 3	1883.48	1840.36	2312.54	1891.4	-67.4	-0.296074	-0.0394638	0.25661	0.948825
3207	uc009off.1	Gpr83	probable G-protein coupled receptor 83	1004.75	973.31	534.243	433.245	-120.9	0.911263	1.16772	0.256454	0.948102
7041	uc008tae.1	Snx30	sorting nexin-30	330.546	327.436	227.469	188.646	-227.6	0.539182	0.795534	0.256352	0.947632
4936	uc007dme.1	Nos1ap	Mus musculus adult male medulla oblongata cDNA, RIKEN full-length enriched library, clone:6330408P19 product:weakly similar to CARBOXYL-TERMINAL PDZ LIGAND OF NEURONAL NITRIC OXIDE SYNTHASE [Rattus norvegicus], full insert sequence.	859.384	806.16	493.525	387.614	-221.7	0.800179	1.05645	0.256268	0.947242
2352	uc009igk.2	Eed	polycomb protein EED	223.04	212.741	353.613	282.415	-235.1	-0.66487	-0.408717	0.256153	0.94671
6214	uc007klo.2	Rhot1	mitochondrial Rho GTPase 1 isoform 1	1213.85	1171.53	1224.26	989.36	-202	-0.0123221	0.243829	0.256151	0.946704
4924	uc007qjt.1	Nol8	Mus musculus adult male testis cDNA, RIKEN full-length enriched library, clone:4921532D18 product:hypothetical RNA-binding region RNP-1 (RNA recognition motif) containing protein, full insert sequence.	417.043	400.635	167.787	135.001	-111.2	1.31356	1.56932	0.255756	0.94488
203	uc007rzf.2	4833420G17Rik	hypothetical protein LOC67392	263.726	262.867	372.567	311.035	-421.42	-0.49846	-0.242746	0.255714	0.944682
2024	uc008eux.2	Dcp2	mRNA-decapping enzyme 2	207.314	244.997	309.744	306.635	-72.1	-0.579257	-0.323762	0.255496	0.943676
7516	uc009hgo.2	Tjp1	tight junction protein ZO-1 isoform 2	1103.32	1111.28	968.06	816.913	-226	0.188682	0.443974	0.255292	0.942734
836	uc009lnw.2	Asah1	acid ceramidase precursor	487.104	529.055	339.259	308.793	-50.34	0.521842	0.776778	0.254936	0.941091
5983	uc008czn.1	Rab5a	ras-related protein Rab-5A	2418.98	2652.46	799.394	734.809	-201.8	1.59742	1.85189	0.254468	0.938927
989	uc008nqf.1	B230339M05Rik	Mus musculus adult male corpora quadrigemina cDNA, RIKEN full-length enriched library, clone:B230339M05 product:hypothetical protein, full insert sequence.	1367.83	1419.96	1610.2	1401.57	-152.2	-0.235348	0.0188028	0.254151	0.937465
402	uc009lqe.1	Acsl1	long-chain-fatty-acid--CoA ligase 1	759.416	801.375	686.054	607.036	-101.6	0.146569	0.400694	0.254126	0.937347
8099	uc007grx.2	Utp20	small subunit processome component 20 homolog	316.403	333.192	309.238	273.058	-70.3	0.0330455	0.287146	0.254101	0.937233
1904	uc009sbz.1	Cx3cr1	CX3C chemokine receptor 1	348.716	364.883	240.065	210.634	-27.8	0.538627	0.792698	0.254071	0.937095
3843	uc007dvf.1	Kif26b	SubName: Full=Putative uncharacterized protein; SubName: Full=RIKEN cDNA D230039L06 gene;	121.275	124.68	321.267	276.975	-166.6	-1.40549	-1.15153	0.25396	0.936583
628	uc007fef.1	Anapc16	anaphase-promoting complex subunit 16	674.029	682.07	683.52	580.205	-76.8	-0.0201717	0.233358	0.25353	0.934594
2666	uc007jkh.1	Fam18b	hypothetical protein LOC67510	217.437	224.88	289.283	250.976	-35	-0.411889	-0.15839	0.253499	0.934453
6573	uc007nsd.1	Sdccag1	serologically defined colon cancer antigen 1	748.898	748.359	251.344	210.709	-320.63	1.57511	1.82848	0.253371	0.933862
1229	uc007sus.1	cacna1d	Mus musculus mRNA for calcium channel alpha 1D subunit, complete cds.	163.327	168.71	396.091	343.26	-164.02	-1.27807	-1.02475	0.25332	0.933624
4488	uc009npg.1	Mphosph6	M-phase phosphoprotein 6	186.213	223.776	294.611	297.032	-4.9	-0.661853	-0.408564	0.253288	0.93348
3830	uc008hdq.1	Kiaa1432	RecName: Full=Protein RIC1 homolog;	288.378	313.799	476.425	434.966	-150.1	-0.724289	-0.471061	0.253228	0.9332
6066	uc008lrl.1	Rasgrp1	RAS guanyl-releasing protein 1	9410.69	9824.14	7207.84	6314.87	-91.4	0.384733	0.637578	0.252846	0.931435
3538	uc009apx.1	Hsph1	heat shock protein 105 kDa	7734.18	7138.53	4483.14	3472.82	-90.6	0.786739	1.03952	0.252781	0.931137
2756	uc007dya.1	Fbxo28	F-box only protein 28	584.761	538.985	413.405	319.815	-130.69	0.50029	0.753008	0.252718	0.930845
874	uc009elu.1	Atf7ip	activating transcription factor 7-interacting	1516.6	1622.75	1282.58	1151.89	-219.49	0.241793	0.494435	0.252642	0.930493
2520	uc007szd.1	Ercc6	DNA excision repair protein ERCC-6	324.565	300.614	392.934	305.481	-28	-0.275781	-0.0231692	0.252612	0.930357
237	uc009epw.2	5730419I09Rik	hypothetical protein LOC74741 isoform 2	475.761	571.931	1004.74	1013.86	-95.3	-1.07851	-0.825953	0.252555	0.930094
4575	uc007rkf.1	Msh3	SubName: Full=Msh3 protein;	427.724	453.555	419.358	373.308	-412.33	0.0284982	0.28091	0.252412	0.929432
2892	uc008pnj.1	Fstl5	follistatin-related protein 5 precursor	265.436	297.816	116.131	109.39	-115.5	1.19261	1.44495	0.252331	0.929057
2559	uc008xux.1	Exoc1	Mus musculus 7 days neonate cerebellum cDNA, RIKEN full-length enriched library, clone:A730011E05 product:CDNA FLJ10893 FIS, CLONE NT2RP4002791 homolog [Homo sapiens], full insert sequence.	840.555	821.085	718.667	589.391	-58.5	0.226017	0.478307	0.25229	0.928866
6862	uc009ogg.1	Slc36a4	proton-coupled amino acid transporter 4	189.914	204.777	351.022	317.875	-4.9	-0.886216	-0.634409	0.251807	0.926635
504	uc008kes.2	Agps	alkyldihydroxyacetonephosphate synthase,	587.008	579.753	423.78	351.519	-15.7	0.470064	0.721836	0.251772	0.926474
8381	uc007hbg.1	Zfc3h1	proline/serine-rich coiled-coil 2	340.505	392.499	226.093	218.883	-102	0.590759	0.842527	0.251768	0.926457
6378	uc007seq.2	Rpp14	ribonuclease P protein subunit p14	239.144	236.154	200.43	166.251	-80.9	0.254776	0.506361	0.251585	0.92561
1462	uc007ewt.2	Cdk19	SubName: Full=Cdc2l6 protein; SubName: Full=Cell division cycle 2-like 6 (CDK8-like), isoform CRA_a;	639.245	579.389	1119.98	852.695	-290.3	-0.809037	-0.557497	0.251541	0.925407
7149	uc008xvp.1	Srp72	signal recognition particle 72	1427.29	1489.63	1340.7	1175.48	-25.3	0.0902903	0.341705	0.251415	0.924826
7615	uc007yrs.2	Tmem41a	transmembrane protein 41A precursor	205.921	227.921	401.709	373.526	-30	-0.964064	-0.712673	0.251391	0.924717
490	uc007byw.1	Agap1	arf-GAP with GTPase, ANK repeat and PH	900.017	997.589	1568.88	1461.4	-336.7	-0.801712	-0.550831	0.250881	0.922359
6953	uc007lii.1	Smarce1	SWI/SNF-related matrix-associated	614.54	655.19	1194.4	1070.2	-302.5	-0.958703	-0.707891	0.250812	0.922042
474	uc008ytt.1	Adrbk2	beta-adrenergic receptor kinase 2 isoform 1	128.648	148.979	412.22	401.19	-147	-1.67999	-1.42918	0.25081	0.92203
6731	uc012fjo.1	Shank1	SH3 and multiple ankyrin repeat domains 1	153.582	181.163	1174.26	1164.16	-67.1	-2.93468	-2.68392	0.250758	0.92179
3180	uc007uyh.2	Gpc5	Mus musculus adult male hypothalamus cDNA, RIKEN full-length enriched library, clone:A230034F01 product:glypican 5, full insert sequence.	329.739	378.055	269.372	259.595	-200.8	0.291722	0.542336	0.250614	0.921125
1971	uc012fvh.1	D7Ertd443e	hypothetical protein LOC71007 isoform 1	192.758	271.245	311.125	368.019	-40.5	-0.690705	-0.440184	0.250521	0.920695
518	uc008cxu.1	AI314976	hypothetical protein LOC106821	116.198	140.329	149.45	151.728	-157.6	-0.36308	-0.112681	0.250399	0.920132
1285	uc008ljb.2	Caprin1	caprin-1 isoform a	5047.68	4782.19	2827.55	2252.43	-75.21	0.83607	1.08619	0.250117	0.918832
4585	uc009mvw.2	Mt1	metallothionein-1	4572.19	5461.69	3637.55	3653.83	-79.9	0.32992	0.579937	0.250017	0.918369
6567	uc011wuu.1	Scyl3	protein-associating with the carboxyl-terminal	300.327	319.877	340.987	305.406	-348.8	-0.183183	0.066792	0.249975	0.918175
3054	uc012aos.1	Glo1	lactoylglutathione lyase	1853.25	1830.52	1073.79	891.978	-42.9	0.787337	1.03717	0.249835	0.917526
1209	uc009imv.1	C2cd3	SubName: Full=Putative uncharacterized protein C2cd3;	348.007	387.187	725.388	678.828	-359.56	-1.05964	-0.810016	0.249619	0.916531
7408	uc008osw.1	Tbl1xr1	F-box-like/WD repeat-containing protein TBL1XR1	661.925	678.912	500.422	431.721	-217.5	0.403523	0.653126	0.249602	0.916453
2434	uc007aso.1	Eif5b	eukaryotic translation initiation factor 5B	889.744	906.135	537.247	460.303	-137.5	0.727804	0.977141	0.249337	0.915227
8010	uc009lpp.1	Ufsp2	ufm1-specific protease 2	616.486	622.721	944.169	802.408	-125.49	-0.614977	-0.36575	0.249227	0.914718
3777	uc008xju.1	Kcnip4	Kv channel-interacting protein 4 isoform 1	661.882	744.377	225.932	213.784	-86.9	1.55068	1.79988	0.249197	0.914581
8171	uc011ykf.1	Vsnl1	visinin-like protein 1	3248.09	3240.81	1078.56	905.46	-97.6	1.59048	1.83963	0.249149	0.914359
3181	uc008mmv.1	Gpcpd1	putative glycerophosphocholine phosphodiesterase	1075.79	1090.32	660.842	563.685	-226.04	0.703015	0.951789	0.248775	0.912629
869	uc008kdc.1	Atf2	cyclic AMP-dependent transcription factor ATF-2	1234.01	1228.96	1167.93	979.161	-171.48	0.0793985	0.327821	0.248423	0.911003
8427	uc008csq.2	Zfp318	zinc finger protein 318 isoform 1	552.91	584.773	584.672	520.656	-326.38	-0.0805829	0.167546	0.248129	0.909645
2424	uc008rnn.1	Eif4e	eukaryotic translation initiation factor 4E	1622.04	1745.17	2396.57	2171.13	-36.3	-0.56316	-0.31508	0.24808	0.909421
6673	uc009rug.2	Setd2	SET domain containing 2	850.566	885.136	825.211	723.247	-37.7	0.0436593	0.291411	0.247752	0.907904
3410	uc009pcr.2	Hinfp	histone H4 transcription factor	173.713	158.88	179.717	138.436	-81.1	-0.0490197	0.198726	0.247746	0.907878
7068	uc009jin.1	Sox6	transcription factor SOX-6 isoform 2	160.905	162.679	136.392	116.154	-95.8	0.238447	0.48598	0.247533	0.906896
7053	uc007zxy.1	Son	protein SON truncated isoform	4223.76	4508.82	3644.65	3277.76	-81.9	0.212747	0.460041	0.247294	0.905791
890	uc012gtj.1	Atm	serine-protein kinase ATM	167.183	190.872	145.76	140.205	-43.7	0.197834	0.445075	0.247241	0.905544
252	uc008mrd.1	6330439K17Rik	ankyrin repeat-containing protein C20orf12	2857.16	2769.12	1029.03	840.319	-48.7	1.4733	1.72042	0.24712	0.904987
4539	uc007gwi.1	Mrpl42	39S ribosomal protein L42, mitochondrial	430.554	440.052	666.528	574.007	-30.1	-0.630471	-0.383395	0.247075	0.904779
2868	uc008pei.2	Foxo1	forkhead box protein O1	2248.46	2287.03	1343.37	1151.36	-254.52	0.743074	0.99014	0.247066	0.904736
2552	uc009eke.1	Etv6	transcription factor ETV6	152.74	139.676	160.868	123.96	-279.1	-0.0747983	0.17221	0.247008	0.904469
267	uc009obm.1	8430410K20Rik	hypothetical protein LOC78100	872.764	881.656	782.688	666.367	-62.2	0.157154	0.4039	0.246746	0.903257
3700	uc007ndl.1	Itgb1bp1	integrin beta-1-binding protein 1	907.561	881.175	1084.99	887.843	-138.62	-0.257621	-0.0108768	0.246745	0.903252
5818	uc009jhy.1	Psma1	proteasome subunit alpha type-1	2537.46	2683.24	1054.83	940.097	-36.8	1.26637	1.5131	0.246725	0.903163
3919	uc011zjp.1	Ktn1	kinectin	1213.43	1364.64	524.667	497.324	-276.32	1.20962	1.45626	0.246641	0.902776
1365	uc009rrw.1	Ccdc72	coiled-coil domain-containing protein 72	511.609	568.191	1505.37	1409.14	-7	-1.557	-1.31037	0.246635	0.902743
1828	uc007gxo.1	Csl	citrate synthase-like protein	1097.27	1066.71	296.792	243.237	-142.32	1.8864	2.13273	0.24633	0.901339
2976	uc008jip.1	Gapvd1	Mus musculus 18-day embryo whole body cDNA, RIKEN full-length enriched library, clone:1110007B09 product:hypothetical Vacuolar sorting protein 9 (VPS9) domain containing protein, full insert sequence.	1331.19	1390.2	1146.1	1009.04	-261.7	0.215989	0.462306	0.246317	0.901277
5747	uc008rrs.2	Prkacb	cAMP-dependent protein kinase catalytic subunit	7553.75	8039.06	5559.26	4987.84	-115.8	0.4423	0.688613	0.246312	0.901254
4593	uc007rpr.2	Mtap1b	microtubule-associated protein 1B	15896.6	16699.6	8641.37	7653.27	-74.6	0.879389	1.12566	0.246274	0.901078
4899	uc009sxw.1	Nkrf	NF-kappa-B-repressing factor	439.27	446.255	199.553	170.944	-81.2	1.13834	1.38435	0.246011	0.899864
8189	uc009uij.1	Wbp5	WW domain-binding protein 5	767.263	783.137	897.897	772.804	-70.1	-0.226829	0.0191612	0.24599	0.899765
1914	uc009nhg.1	Cyb5b	cytochrome b5 type B precursor	869.054	855.093	447.863	371.615	-12.66	0.956389	1.20227	0.245885	0.899281
321	uc007mdm.1	Abca5	ATP-binding cassette sub-family A member 5	509.462	591.081	264.248	258.554	-147.3	0.947084	1.19289	0.245807	0.89892
7478	uc007ylc.1	Thap7	Mus musculus 10 day old male pancreas cDNA, RIKEN full-length enriched library, clone:1810004B07 product:THAP domain containing 7, full insert sequence.	217.087	247.352	542.868	521.66	-3.7	-1.32233	-1.07654	0.245785	0.898817
3415	uc009bkw.2	Hipk2	homeodomain-interacting protein kinase 2 isoform	340.532	371.212	356.331	327.621	-215.5	-0.0654294	0.180215	0.245644	0.89817
6871	uc007axc.1	Slc39a10	zinc transporter ZIP10 precursor	1266.5	1363.01	878.247	797.299	-8.5	0.528143	0.7736	0.245457	0.897303
4453	uc008qit.2	Mllt11	protein AF1q	2734.12	2935.96	1590.43	1440.73	-243.51	0.781661	1.02704	0.245374	0.896921
5038	uc007khd.2	Nufip2	nuclear fragile X mental retardation-interacting	964.013	956.336	707.474	592.21	-25.6	0.446375	0.691408	0.245033	0.895344
542	uc008pki.1	AK035994	Mus musculus 16 days neonate cerebellum cDNA, RIKEN full-length enriched library, clone:9630025H21 product:hypothetical protein, full insert sequence.	6783.42	5921.98	5196.69	3828.36	-6.6	0.384418	0.629355	0.244937	0.894901
5821	uc009pru.1	Psma4	proteasome subunit alpha type-4	2556.88	2626.15	1799.03	1559.4	-12.8	0.507164	0.751954	0.24479	0.894224
7710	uc008oor.1	Tpd52	tumor protein D52 isoform 1	538.037	572.767	507.861	456.292	-40.8	0.0832714	0.327991	0.24472	0.8939
4674	uc009qrq.1	Myo5b	SubName: Full=Putative uncharacterized protein Myo5b;	4860.89	5091.71	3890.98	3439.96	-222.1	0.321086	0.565757	0.244671	0.893671
7905	uc008syp.1	Txn1	thioredoxin	1471.68	1583.52	1067.24	969.587	-91.2	0.463582	0.707693	0.244111	0.891087
6736	uc007fzd.2	Shc2	SHC-transforming protein 2	288.984	277.817	492.147	399.516	-32.6	-0.768098	-0.52412	0.243978	0.890473
3308	uc008xql.1	Guf1	Mus musculus adult male olfactory brain cDNA, RIKEN full-length enriched library, clone:6430628O11 product:hypothetical GTP-binding elongation factor containing protein, full insert sequence.	159.857	148.812	180.695	142.078	-58.1	-0.17678	0.0668073	0.243587	0.888668
6601	uc008rfh.1	Sec24d	SEC24 related gene family, member D	135.42	167.33	234.42	244.665	-24.9	-0.791652	-0.548112	0.24354	0.888448
6000	uc007csc.1	Rabif	guanine nucleotide exchange factor MSS4	318.099	285.786	192.386	146.014	-5.8	0.725469	0.968827	0.243358	0.887607
3533	uc008tzn.1	Hspb11	heat shock protein beta-11	227.972	239.04	144.044	127.593	-24.5	0.66235	0.905704	0.243353	0.887587
4643	uc008coo.2	Mut	methylmalonyl-CoA mutase, mitochondrial	677.326	700.798	372.672	325.775	-44.9	0.861945	1.10512	0.243176	0.88677
3029	uc007pmu.1	Ggps1	geranylgeranyl pyrophosphate synthase	311.022	303.655	376.564	310.628	-65	-0.275878	-0.0327526	0.243126	0.886536
3520	uc007pbq.1	Hsp90aa1	heat shock protein HSP 90-alpha	22125.8	23048.9	6193.05	5451.32	-66.32	1.83701	2.08002	0.243017	0.886034
5895	uc009ptt.1	Ptpn9	tyrosine-protein phosphatase non-receptor type	357.266	374.002	574.074	507.827	-334.4	-0.684237	-0.441292	0.242944	0.885697
4305	uc009mgg.2	Med26	mediator of RNA polymerase II transcription	156.218	162.377	253.817	222.943	-181.8	-0.700225	-0.457322	0.242903	0.885507
2419	uc008lkl.1	Eif3m	eukaryotic translation initiation factor 3	1761.58	1780.29	1300.43	1110.62	-9	0.437882	0.680739	0.242856	0.885291
1218	uc009uab.1	C77370	hypothetical protein LOC245555	405.523	426.424	297.034	263.956	-291.11	0.449156	0.691989	0.242833	0.885183
4120	uc008xgg.2	Lyar	SubName: Full=Putative uncharacterized protein Lyar;	153.002	145.637	142.903	115	-124.02	0.0985159	0.340739	0.242223	0.882367
5963	uc008awu.2	Rab26	ras-related protein Rab-26	219.52	265.753	380.521	389.487	-80	-0.793623	-0.551489	0.242134	0.881952
6539	uc008hpr.2	Scd1	acyl-CoA desaturase 1	2866.91	3097.15	975.062	890.616	-100.11	1.55593	1.79806	0.242133	0.88195
263	uc007tjk.2	6720456H20Rik	RecName: Full=UPF0679 protein C14orf101 homolog;	145.105	170.237	175.792	174.397	-249.34	-0.276774	-0.0348293	0.241945	0.881079
8364	uc007bgb.2	Zdbf2	DBF4-type zinc finger-containing protein 2	436.224	373.136	354.147	256.16	-206.61	0.300721	0.542654	0.241934	0.88103
2943	uc008xqy.1	Gabra4	gamma-aminobutyric acid receptor subunit alpha-4	1350.9	1397.64	1154.15	1009.75	-241.5	0.22709	0.468994	0.241904	0.880894
3647	uc008rkj.1	Ints12	integrator complex subunit 12	253.258	222.822	186.208	138.558	-8.7	0.443697	0.685399	0.241702	0.87996
8251	uc012gca.1	Wrn	Werner syndrome ATP-dependent helicase homolog	119.865	131.327	119.01	110.279	-308.23	0.0103185	0.252002	0.241684	0.879875
8109	uc009dtx.1	Vamp1	vesicle-associated membrane protein 1 isoform a	382.007	485.58	282.666	303.892	-41.7	0.434501	0.676151	0.24165	0.879719
1134	uc008xhd.2	Bod1l	biorientation of chromosomes in cell division	1230.83	1239.31	594.901	506.653	-101.5	1.04891	1.29047	0.241555	0.87928
6584	uc007mfd.1	Sdk2	RecName: Full=Protein sidekick-2; Flags: Precursor;	139.225	128.658	209.804	163.99	-92	-0.591622	-0.350069	0.241553	0.879272
7243	uc009ryp.1	Stt3b	dolichyl-diphosphooligosaccharide--protein	1072.43	1104.73	754.201	657.218	-195.96	0.50787	0.749254	0.241384	0.87849
1363	uc007stw.1	Ccdc66	coiled-coil domain-containing protein 66	199.261	221.061	185.163	173.773	-25.26	0.105865	0.347246	0.241381	0.878475
3984	uc008xnq.1	Lias	lipoyl synthase, mitochondrial precursor	375.763	418.978	427.695	403.451	-95.3	-0.186758	0.0544794	0.241237	0.877813
4505	uc008xfa.2	Mrfap1	MORF4 family-associated protein 1	4102.61	3748.34	1871.36	1446.5	-63.6	1.13246	1.37369	0.241235	0.877803
7910	uc007tge.1	Txndc16	thioredoxin domain-containing protein 16	683.812	768.392	1075.05	1022.07	-319.9	-0.652726	-0.411577	0.241149	0.877406
1409	uc009ale.1	Ccz1	vacuolar fusion protein CCZ1 homolog	461.797	500.731	819.662	751.962	-16	-0.827769	-0.586623	0.241146	0.877391
468	uc007flz.2	Ado	2-aminoethanethiol dioxygenase	815.477	695.983	583.296	421.267	-107.9	0.483415	0.724316	0.240902	0.876261
4086	uc009ddd.1	Lrrn1	leucine-rich repeat neuronal protein 1	680.942	722.42	504.565	452.981	-294.5	0.432491	0.673388	0.240898	0.876243
712	uc008pbj.1	apg-1b	Mus musculus mRNA for APG-1B, complete cds.	2978	3032.17	1500.35	1292.72	-30.2	0.989045	1.22994	0.240892	0.876219
3507	uc007vlt.2	Hrsp12	ribonuclease UK114	567.549	569.856	356.533	302.936	-38.6	0.670709	0.911584	0.240875	0.876139
7327	uc008qsy.1	Syt6	SubName: Full=Syt6 protein;	1382.76	1208.35	1366.7	1010.73	-195.1	0.0168538	0.257636	0.240782	0.875708
2631	uc007vjf.1	Fam134b	family with sequence similarity 134, member B	622.029	665.054	620.228	561.225	-184.3	0.00418237	0.244891	0.240709	0.875371
2177	uc009mqa.1	Dnaja2	dnaJ homolog subfamily A member 2	4731.66	4697.88	2865.89	2408.23	-8.2	0.723365	0.964036	0.240671	0.875198
7590	uc008agr.2	Tmem181b	SubName: Full=Predicted; SubName: Full=Transmembrane protein 181;	969.472	1009.23	1304.86	1149.82	-468.4	-0.428627	-0.188152	0.240475	0.874291
7729	uc007ysc.1	Tra2b	transformer-2 protein homolog beta	1571.8	1513	848.208	691.155	-222.2	0.889924	1.13033	0.240405	0.873965
5634	uc008xkc.2	Ppargc1a	peroxisome proliferator-activated receptor gamma	316.106	332.339	268.882	239.348	-42.2	0.233438	0.473545	0.240107	0.872589
6782	uc008ezm.2	Slc12a2	solute carrier family 12 member 2	934.615	1114.18	564.766	570.118	-48.9	0.726719	0.966653	0.239934	0.871792
2903	uc008jdw.2	Fubp3	far upstream element (FUSE) binding protein 3	483.501	512.682	493.277	442.942	-73.6	-0.0288809	0.210946	0.239827	0.871298
4853	uc007hvf.1	Nf2	merlin	211.719	259.119	1518.54	1574.17	-291.6	-2.84246	-2.60291	0.239552	0.870028
4065	uc009him.2	Lrrc28	SubName: Full=Putative uncharacterized protein;	164.733	190.103	284.478	278.073	-190.78	-0.788188	-0.548683	0.239504	0.869808
761	uc009orv.2	Arhgap32	rho GTPase-activating protein 32 isoform 1	3891.82	4056.8	3888.15	3433.31	-136.7	0.00136143	0.240743	0.239382	0.869242
6069	uc008xtj.1	Rasl11b	ras-like protein family member 11B	577.008	787.094	248.956	287.685	-33	1.2127	1.45205	0.239342	0.869056
1961	uc008ozg.2	D3Ertd254e	hypothetical protein LOC241944	226.813	252.953	187.822	177.462	-46.7	0.272136	0.511354	0.239218	0.868484
3148	uc008xqp.1	Gnpda2	glucosamine-6-phosphate isomerase 2	533.271	513.853	238.159	194.426	-48.9	1.16295	1.40213	0.239188	0.868346
2998	uc008reo.1	Gclm	glutamate--cysteine ligase regulatory subunit	841.234	856.152	350.256	302.009	-181.3	1.2641	1.50327	0.239178	0.8683
8419	uc009tcj.1	Zfp280c	zinc finger protein 280C isoform 3	200.289	216.974	225.483	207.019	-113.5	-0.170938	0.067762	0.2387	0.86609
4498	uc008llm.2	Mpped2	metallophosphoesterase MPPED2	802.939	881.794	883.1	822.108	-249.9	-0.137286	0.101114	0.238401	0.864709
1427	uc009kyh.1	Cdc16	Mus musculus melanocyte cDNA, RIKEN full-length enriched library, clone:G270110E19 product:Cell division cycle protein 16 homolog (Anaphase promoting complex subunit 6) (APC6) (Cyclosome subunit 6), full insert sequence.	995.715	1040.63	860.054	761.944	-80	0.211306	0.449705	0.238399	0.864701
806	uc009ddo.1	Arl8b	ADP-ribosylation factor-like protein 8B	2467.89	2634.26	1083.18	980.411	-91.7	1.18801	1.42594	0.23793	0.862534
8272	uc011zoe.1	Xpo7	Mus musculus mRNA for Ran binding protein 16.	1733.52	1754.94	1660.25	1425.24	-73	0.0622989	0.300218	0.237919	0.862486
6872	uc008ikl.2	Slc39a12	zinc transporter ZIP12	452.765	495.875	325.01	301.858	-37.7	0.47828	0.716107	0.237827	0.862058
532	uc009tcf.1	Aifm1	apoptosis-inducing factor 1, mitochondrial	336.248	342.16	420.986	363.289	-195.05	-0.324245	-0.0864441	0.237801	0.861938
1196	uc008whc.2	C030048B08Rik	hypothetical protein LOC269623	169.667	168.736	155.228	130.923	-130.8	0.12832	0.366044	0.237724	0.861582
5095	uc007ywe.2	Opa1	SubName: Full=Putative uncharacterized protein;	2949.89	3000.49	2180.08	1880.63	-95.9	0.43628	0.673983	0.237704	0.86149
4942	uc007atd.2	Npas2	neuronal PAS domain-containing protein 2	1014.28	1126.46	1451.59	1367.24	-203.5	-0.517171	-0.279471	0.237701	0.861475
6442	uc009iyz.2	Rrp8	ribosomal RNA-processing protein 8	176.053	184.501	501.807	446.017	-79.74	-1.51113	-1.27347	0.237659	0.861284
4184	uc008ejc.1	Map3k2	Mus musculus 16 days neonate cerebellum cDNA, RIKEN full-length enriched library, clone:9630061B06 product:mitogen activated protein kinase kinase kinase 2, full insert sequence.	275.715	293.909	209.656	189.563	-269.5	0.395154	0.63269	0.237537	0.860718
3453	uc008osk.1	Hltf	helicase-like transcription factor isoform 2	366.383	375.821	263.438	229.205	-70.4	0.475887	0.713406	0.237519	0.860637
133	uc007rst.1	2410002O22Rik	hypothetical protein LOC66975 isoform 2	935.653	986.713	753.731	674.314	-143.6	0.311923	0.54921	0.237287	0.859563
5187	uc007ifp.2	Papolg	poly(A) polymerase gamma	462.448	420.885	269.037	207.738	-69.5	0.781488	1.01866	0.237173	0.85904
7235	uc009lqw.2	Stox2	storkhead-box protein 2 isoform 2	784.22	756.043	725.772	593.63	-712.6	0.111743	0.348905	0.237162	0.85899
807	uc008oro.1	Armc1	armadillo repeat-containing protein 1	1169.08	1198.22	725.911	631.342	-81.1	0.687514	0.924395	0.236881	0.857691
3407	uc007nwo.2	Hif1a	hypoxia-inducible factor 1-alpha	1894.17	2077.3	1339.61	1246.68	-223.7	0.499754	0.736611	0.236857	0.857576
881	uc007zii.1	Atg3	ubiquitin-like-conjugating enzyme ATG3	755.725	803.747	658.706	594.557	-357.83	0.198226	0.434926	0.2367	0.856853
725	uc007gkk.1	Appl2	DCC-interacting protein 13-beta	519.528	555.261	575.536	522.246	-30.8	-0.147707	0.0884382	0.236145	0.85429
2328	uc011ztc.1	E430025E21Rik	WASH complex subunit strumpellin	652.47	655.993	691.214	590.091	-818.55	-0.0832213	0.152742	0.235964	0.853452
2757	uc008lji.1	Fbxo3	F-box only protein 3 isoform 2	1564.67	1577.93	954.341	817.244	-30.5	0.71328	0.949193	0.235913	0.853217
7631	uc008woc.1	Tmem60	transmembrane protein 60	182.162	197.314	145.985	134.282	-90.12	0.319399	0.555228	0.235829	0.852832
3940	uc007xql.1	Larp4	la-related protein 4 isoform 2	754.455	772.474	386.154	335.757	-128.8	0.96626	1.20207	0.235811	0.852747
5119	uc008ecp.1	Osbpl1a	oxysterol-binding protein-related protein 1	1946.95	2245.37	2872.68	2813.46	-384.5	-0.561184	-0.325394	0.23579	0.852648
4313	uc007jfg.1	Med9	mediator of RNA polymerase II transcription	409.549	436.237	507.017	458.658	-16.4	-0.307998	-0.0723055	0.235693	0.8522
4629	uc009bit.2	Mtpn	myotrophin	3996.85	3836.72	1337.85	1090.76	-117.11	1.57895	1.81454	0.235593	0.85174
1290	uc009qfb.2	Car12	carbonic anhydrase 12 precursor	513.047	458.415	317.488	240.975	-65.2	0.692389	0.927769	0.235379	0.850753
339	uc007zix.2	Abhd10	abhydrolase domain-containing protein 10,	307.932	294.319	259.377	210.605	-5.6	0.247557	0.482841	0.235284	0.850311
2674	uc009mfn.1	Fam32a	hypothetical protein LOC67922	396.482	456.583	731.848	715.963	-15.7	-0.884289	-0.649006	0.235283	0.850308
7308	uc009hiv.1	Synm	synemin isoform M	184.425	206.99	236.956	225.932	-44.1	-0.361591	-0.12633	0.235261	0.850205
6004	uc009akk.1	Rac1	ras-related C3 botulinum toxin substrate 1	5078.08	5445.52	2209.1	2012.69	-90.4	1.20082	1.43595	0.235122	0.849565
785	uc007xkd.2	Arid2	AT rich interactive domain 2 (ARID, RFX-like)	504.818	552.183	486.193	451.855	-82.3	0.0542327	0.289287	0.235054	0.849249
4698	uc008zja.1	Naa25	SubName: Full=Putative uncharacterized protein; SubName: Full=RIKEN cDNA C330023M02, isoform CRA_b;	767.604	746.481	646.599	534.28	-41.2	0.24749	0.48251	0.235019	0.84909
6745	uc007ejn.1	Shprh	Mus musculus 10 days embryo whole body cDNA, RIKEN full-length enriched library, clone:2610103K11 product:RIKEN cDNA 2610103K11 gene, full insert sequence.	859.284	806.457	504.467	402.297	-85.2	0.768375	1.00334	0.234963	0.84883
6172	uc008gxo.2	Rfk	riboflavin kinase	513.291	536.367	329.816	292.851	-141.9	0.638116	0.873054	0.234938	0.848714
1102	uc009avk.1	Bet1	BET1 homolog	180.704	208.023	190.848	186.706	-39.7	-0.0787978	0.155973	0.234771	0.847942
5719	uc008zky.1	Pptc7	protein phosphatase PTC7 homolog	811.015	686.165	730.004	524.876	-156.3	0.151824	0.38658	0.234755	0.84787
4728	uc009iiw.2	Nars2	probable asparaginyl-tRNA synthetase,	297.715	303.932	281.496	244.287	-119.7	0.0808196	0.315172	0.234352	0.846008
4088	uc007nln.1	Lrrn3	leucine-rich repeat neuronal protein 3	469.196	484.493	364.488	319.957	-143.31	0.364321	0.598598	0.234277	0.845661
3866	uc008gzz.1	Klf9	Krueppel-like factor 9	2450.34	2460.65	1020.47	871.229	-291.8	1.26375	1.49792	0.234163	0.845132
32	uc008rzo.1	1110037F02Rik	protein virilizer homolog	1020.41	997.488	939.04	780.43	-29.2	0.119889	0.35403	0.234141	0.845032
1160	uc007noz.1	Brms1l	RecName: Full=Breast cancer metastasis-suppressor 1-like protein;	787.638	770.169	915.433	761.12	-61.9	-0.216921	0.0170516	0.233972	0.844253
5928	uc008zea.1	Pxn	paxillin isoform beta	144.053	167.64	250.273	247.674	-87.09	-0.796899	-0.56308	0.233819	0.843545
2530	uc008hpd.2	Erlin1	erlin-1	213.507	191.592	304.956	232.716	-140.1	-0.514316	-0.280533	0.233783	0.843379
7799	uc008lfq.1	Trp53i11	tumor protein p53-inducible protein 11	189.406	220.4	249.428	246.86	-140.7	-0.397144	-0.163568	0.233576	0.842424
4015	uc009enl.1	Lmo3	LIM domain only protein 3	1731.23	1974.8	1706.85	1656.03	-140.1	0.0204634	0.253976	0.233512	0.842129
7428	uc007wzo.2	Tcf20	transcription factor 20 isoform a	1550.71	1509.55	8418.36	6971.14	-75.4	-2.44061	-2.20728	0.233332	0.841297
5025	uc007ily.1	Nudcd2	nudC domain-containing protein 2	202.277	190.019	173.008	138.265	-122.2	0.225494	0.458706	0.233212	0.840739
5608	uc008mrg.1	Polr3f	DNA-directed RNA polymerase III subunit RPC6	297.352	291.169	149.918	124.925	-37.3	0.987999	1.2208	0.232798	0.838827
3554	uc007nfe.2	Id2	DNA-binding protein inhibitor ID-2	1549.05	1903.21	667.909	698.375	-22.4	1.21366	1.44636	0.232701	0.838379
6635	uc007zme.1	Senp7	Mus musculus ES cells cDNA, RIKEN full-length enriched library, clone:2410152H17 product:similar to SUMO-1 SPECIFIC PROTEASE 2 [Homo sapiens], full insert sequence.	711.537	702.341	401.684	337.469	-53.62	0.824877	1.05742	0.232539	0.837634
6158	uc009uud.1	Reps2	ralBP1-associated Eps domain-containing protein	2070.96	2092.93	505.004	434.417	-51.4	2.03593	2.26837	0.232435	0.837154
5500	uc008hjo.1	PLC-epsilon	Mus musculus PLC-epsilon mRNA for phosphoinositide-specific phospholipase C PLC-epsilon, complete cds.	168.077	184.815	304.06	284.61	-9.5	-0.855233	-0.622902	0.232331	0.836671
1282	uc009ikc.1	Capn5	calpain-5	315.266	391.035	344.493	363.753	-82.5	-0.127903	0.10434	0.232242	0.836262
8590	uc009fef.1	Zscan18	Mus musculus zinc finger and SCAN domain containing 18, mRNA (cDNA clone IMAGE:6414340).	411.27	426.771	440.165	388.853	-75.49	-0.0979567	0.134237	0.232194	0.836038
8337	uc008uwu.1	Zbtb8os	protein archease	215.44	228.582	297.863	269.056	0	-0.46736	-0.235192	0.232168	0.835919
7822	uc007cib.1	Tsn	translin	775.424	873.804	661.29	634.464	-21.3	0.229703	0.461771	0.232068	0.835454
1673	uc009lmq.1	Cnot7	CCR4-NOT transcription complex subunit 7	482.299	516.28	908.671	828.256	-371.56	-0.913831	-0.681924	0.231906	0.834709
3766	uc009baq.1	Kcnd2	potassium voltage-gated channel subfamily D	1655.55	1559.59	1040.6	834.775	-61.9	0.669888	0.901706	0.231818	0.834301
4406	uc009iob.2	mKIAA0769	Mus musculus mRNA for mKIAA0769 protein.	640.717	660.277	693.623	608.89	-66.16	-0.114466	0.116888	0.231353	0.832156
6104	uc009bcx.2	Rbm28	RecName: Full=RNA-binding protein 28; AltName: Full=RNA-binding motif protein 28;	511.473	598.798	528.192	526.834	-45.5	-0.0464041	0.184721	0.231126	0.831103
6152	uc008gee.1	Rela	transcription factor p65	276.006	301.02	519.938	483.228	-210.71	-0.913641	-0.682846	0.230795	0.829578
6433	uc008mqj.1	Rrbp1	ribosome-binding protein 1 isoform a	537.989	514.025	463.345	377.282	-138.5	0.215491	0.446194	0.230703	0.82915
4677	uc009mci.1	Myo9b	myosin-IXb isoform 3	131.727	156.249	755.267	763.496	-283.52	-2.51944	-2.28877	0.230668	0.82899
966	uc007nin.2	Atxn7l1	ataxin-7-like protein 1 isoform 2	432.722	487.421	268.431	257.693	-344.1	0.68889	0.919512	0.230622	0.828777
3754	uc007usy.1	Kbtbd7	kelch repeat and BTB (POZ) domain containing 7	1244.06	1189.14	484.491	394.709	-93.6	1.36052	1.59106	0.230542	0.828408
8096	uc008uqu.1	Utp11l	probable U3 small nucleolar RNA-associated	413.436	438.094	460.967	416.328	-13.2	-0.157	0.0735216	0.230521	0.828312
3750	uc009kzk.2	Kbtbd11	kelch repeat and BTB domain-containing protein	955.548	761.092	743.85	504.989	-429.83	0.361316	0.591819	0.230503	0.828227
1199	uc007ice.1	C1d	nuclear nucleic acid-binding protein C1D	726.995	804.353	819.986	773.344	-15.2	-0.173654	0.0567195	0.230373	0.827627
3269	uc008qxx.2	Gstm1	glutathione S-transferase Mu 1	3687.69	4234.39	2557.76	2503.55	-64.7	0.527837	0.758179	0.230341	0.827481
8571	uc007ucr.1	Zmym2	SubName: Full=Zmym2 protein;	2035.34	2156.11	1016.07	917.673	-83.6	1.00227	1.23238	0.230106	0.826393
5550	uc008odq.1	Pmepa1	transmembrane prostate androgen-induced protein	497.736	542.482	1163.21	1080.97	-205.2	-1.22466	-0.994685	0.229976	0.825793
5840	uc008jvc.1	Psmd14	26S proteasome non-ATPase regulatory subunit 14	2307.34	2299.16	1277.46	1085.54	-91.2	0.852957	1.08269	0.229734	0.824673
422	uc007gss.1	Actr6	actin-related protein 6	426.579	451.037	297.845	268.573	-13	0.518252	0.747929	0.229678	0.824415
7247	uc012ddx.1	Stx17	SubName: Full=Putative uncharacterized protein; SubName: Full=Syntaxin 17; SubName: Full=Syntaxin 17, isoform CRA_b;	109.898	134.522	142.017	148.294	-36.5	-0.369899	-0.140611	0.229288	0.822613
8343	uc007uqs.1	Zc3h13	RIKEN cDNA 3110050K21	602.043	597.36	595.613	504.25	-148.6	0.015492	0.244459	0.228967	0.821133
5636	uc008xvl.2	Ppat	phosphoribosyl pyrophosphate amidotransferase	363.959	367.564	201.806	173.905	-354.62	0.850805	1.07969	0.228889	0.820773
7191	uc009chy.1	St3gal5	lactosylceramide alpha-2,3-sialyltransferase	996.083	1025.95	1232.05	1082.84	-210.81	-0.30672	-0.0778567	0.228863	0.820651
8239	uc009lgk.1	Whsc1l1	histone-lysine N-methyltransferase NSD3 isoform	533.748	545.214	713.807	622.193	-229.8	-0.419377	-0.190541	0.228837	0.82053
7807	uc007vqw.2	Trps1	zinc finger transcription factor Trps1	313.65	325.043	272.031	240.587	-139.01	0.205384	0.434072	0.228688	0.819844
2700	uc008rte.2	Fam73a	hypothetical protein LOC215708 isoform 1	868.328	925.749	480.578	437.265	-139.11	0.853469	1.08211	0.228644	0.819641
4532	uc007rdi.1	Mrpl36	39S ribosomal protein L36, mitochondrial	472.246	489.575	320.289	283.38	-40.9	0.560164	0.78879	0.228625	0.819555
4615	uc009oqa.2	mThy28	Mus musculus mRNA for thymocyte protein mThy28, complete cds.	657.292	719.53	621.895	581.255	-53.6	0.0798628	0.307883	0.22802	0.816759
2760	uc007nqj.2	Fbxo33	F-box only protein 33	672.48	638.529	579.767	470.029	-183	0.214018	0.442001	0.227983	0.816589
7403	uc007pmp.1	Tbce	Mus musculus 10 days embryo whole body cDNA, RIKEN full-length enriched library, clone:2610206D02 product:tubulin-specific chaperone e, full insert sequence.	449.033	462.816	296.494	260.967	-120.7	0.59882	0.826574	0.227754	0.815531
1139	uc009bhf.1	Bpgm	bisphosphoglycerate mutase	535.036	589.537	996.836	937.978	-37.7	-0.897721	-0.669971	0.22775	0.815511
3601	uc009kbj.1	Ikzf5	zinc finger protein Pegasus	189.639	177.328	216.883	173.224	-40.9	-0.193663	0.0337777	0.22744	0.81408
1774	uc007yfm.1	Cpped1	calcineurin-like phosphoesterase	773.078	715.033	439.542	347.253	-28.9	0.814613	1.04202	0.227411	0.813943
1129	uc008itg.1	Bmyc	protein B-Myc	1129.51	1158.38	955.461	837.028	-10.5	0.241429	0.468761	0.227332	0.813577
1867	uc007vjz.1	Ctnnd2	catenin delta-2	2722.8	2740.66	4724.2	4062.02	-336.1	-0.794979	-0.567675	0.227304	0.813452
5481	uc008dfu.1	Pja2	E3 ubiquitin-protein ligase Praja-2 isoform a	14577.6	14387.7	7098.26	5985.71	-55	1.03822	1.26524	0.227022	0.812149
5088	uc009oje.1	Olfm2	noelin-2 precursor	373.294	394.428	470.875	425.118	-8.72	-0.335032	-0.108103	0.226929	0.811717
2646	uc011zdf.1	Fam169a	hypothetical protein LOC320557	735.118	732.401	517.978	440.993	-37.2	0.505087	0.731878	0.22679	0.811078
4344	uc008fot.2	Mex3c	RNA-binding protein MEX3C	476.088	432.514	735.616	571.084	-173.67	-0.627725	-0.400955	0.226769	0.81098
2891	uc007ivp.1	Fstl4	follistatin-related protein 4 precursor	529.948	510.269	256.45	211.012	-73.3	1.04717	1.27393	0.226758	0.810929
1781	uc008fwf.2	Cpt1a	carnitine O-palmitoyltransferase 1, liver	263.253	266.004	215.434	186.035	-25.7	0.289204	0.515877	0.226673	0.810536
5274	uc009tsv.1	Pcyt1b	choline-phosphate cytidylyltransferase B isoform	252.172	283.886	259.441	249.642	-85.82	-0.0410012	0.185455	0.226456	0.809535
7680	uc007wvt.1	Tnrc6b	trinucleotide repeat-containing gene 6B protein	712.702	701.061	649.525	546.144	-110.1	0.133914	0.360258	0.226344	0.809016
4187	uc007enm.2	Map3k5	mitogen-activated protein kinase kinase kinase	522.072	594.967	838.331	816.704	-44.7	-0.683269	-0.457005	0.226265	0.808649
2076	uc012edm.1	Ddx55	RecName: Full=ATP-dependent RNA helicase DDX55; EC=3.6.4.13; AltName: Full=DEAD box protein 55;	202.772	204.463	294.707	254.041	-808.6	-0.539424	-0.313223	0.226201	0.808355
2408	uc008ibx.1	Eif3a	eukaryotic translation initiation factor 3	2238.42	2286.32	1075.7	939.292	-73.7	1.0572	1.28338	0.226181	0.808261
3540	uc009unc.1	Htr2c	SubName: Full=5-hydroxytryptamine (Serotonin) receptor 2C;	523.184	549.756	339.406	304.904	-315.7	0.624306	0.850436	0.22613	0.808029
4670	uc007kmh.1	Myo1d	myosin-Id	344.235	439.814	215.838	235.772	-97.6	0.673445	0.899501	0.226056	0.807687
1361	uc007gyp.1	Ccdc59	thyroid transcription factor 1-associated	378.48	383.485	369.461	320.099	-1.5	0.034796	0.260652	0.225856	0.806761
8061	uc008owr.1	Usp13	ubiquitin carboxyl-terminal hydrolase 13	218.365	204.86	259.557	208.221	-30.7	-0.249309	-0.0234726	0.225836	0.806671
2911	uc007nyy.1	Fut8	alpha-(1,6)-fucosyltransferase	297.691	342.424	507.697	499.378	-231.11	-0.770155	-0.544348	0.225807	0.806536
6239	uc008uoa.1	Rlf	zinc finger protein Rlf	460.46	470.684	467.086	408.305	-186.81	-0.0206122	0.205114	0.225726	0.806162
6103	uc008etr.2	Rbm27	RNA-binding protein 27	641.968	610.632	649.534	528.348	-169.62	-0.0169027	0.208816	0.225719	0.806129
2766	uc007yyl.1	Fbxo45	F-box/SPRY domain-containing protein 1	234.48	221.768	465.875	376.818	-126.9	-0.99048	-0.764816	0.225664	0.805873
5102	uc007afo.1	Oprk1	kappa-type opioid receptor	360.696	472.701	139.217	156.033	-510.81	1.37345	1.59907	0.225628	0.805706
6317	uc009qmw.1	Rora	SubName: Full=Putative uncharacterized protein;	426.346	500.451	157.836	158.465	-92.2	1.4336	1.65907	0.225472	0.804988
6430	uc008tlw.2	Rraga	ras-related GTP-binding protein A	3585.52	3561.66	1525.91	1296.66	-109.6	1.23251	1.45775	0.225234	0.803887
5544	uc007een.1	Plxna2	plexin-A2 precursor	1105.77	1060.95	1079.23	886.159	-271.44	0.0350412	0.259712	0.224671	0.801288
3167	uc007dhl.1	Gorab	RAB6-interacting golgin	136.418	144.16	143.889	130.166	-181.39	-0.0769271	0.147317	0.224244	0.799315
4220	uc007evg.1	Marcks	myristoylated alanine-rich C-kinase substrate	3759.92	3135.29	531.959	379.752	-91.71	2.82131	3.04547	0.224155	0.798903
6893	uc007zyt.2	Slc5a3	sodium/myo-inositol cotransporter	332.675	329.791	139.546	118.434	-165.49	1.25338	1.47746	0.224089	0.798597
1791	uc007xzl.1	Crebbp	CREB-binding protein	2393.76	2463.1	2091.93	1843.02	-85.86	0.194444	0.4184	0.223956	0.797987
8373	uc008dyx.1	Zeb1	SubName: Full=Putative uncharacterized protein;	735.859	768.325	1571.58	1405.18	-106.87	-1.09471	-0.870965	0.223747	0.797021
6512	uc007eiu.1	Sash1	SAM and SH3 domain-containing protein 1	698.021	708.9	765.873	666.169	-107.8	-0.133836	0.0896955	0.223531	0.796022
8019	uc008hef.1	Uhrf2	RecName: Full=E3 ubiquitin-protein ligase UHRF2; EC=6.3.2.-; AltName: Full=NIRF; AltName: Full=Np95-like ring finger protein; AltName: Full=Nuclear protein 97; AltName: Full=Nuclear zinc finger protein Np97; AltName: Full=Ubiquitin-like PHD and RING finger domain-containing protein 2; AltName: Full=Ubiquitin-like-containing PHD and RING finger domains protein 2;	808.979	723.19	891.261	682.517	-150.3	-0.139746	0.0835086	0.223254	0.794744
3690	uc008nkb.1	Itch	Mus musculus ubiquitin protein ligase (Itch) mRNA, complete cds.	810.407	836.906	892.011	789.125	-140.2	-0.138415	0.0848117	0.223227	0.794615
2202	uc008llf.2	Dnajc24	dnaJ homolog subfamily C member 24	222.223	230.854	166.041	147.774	-191.07	0.420474	0.643591	0.223117	0.794111
5961	uc007anu.1	Rab23	ras-related protein Rab-23	212.732	228.256	149.956	137.849	-265.8	0.504495	0.727566	0.223071	0.793896
4017	uc007uvx.2	Lmo7	LIM domain only 7	1585.94	1857.51	1923.69	1930.46	-722.45	-0.278542	-0.0555715	0.22297	0.793431
3724	uc007nvf.1	Jkamp	JNK1/MAPK8-associated membrane protein	486.345	535.865	623.591	588.701	-19.6	-0.358621	-0.135666	0.222954	0.793358
3626	uc009bat.1	Ing3	inhibitor of growth protein 3	342.476	316.761	219.087	173.64	-80.3	0.644498	0.867292	0.222794	0.792617
4869	uc008sic.1	Nfx1	transcriptional repressor NF-X1	1692.36	1813.37	2342.77	2151.84	-34.9	-0.469176	-0.246899	0.222277	0.79023
6125	uc007del.2	Rc3h1	roquin	183.324	178.265	358.739	299.038	-164.6	-0.968536	-0.746309	0.222226	0.789994
569	uc008upv.1	Akirin1	akirin-1	833.959	805.487	449.189	371.937	-69	0.892654	1.1148	0.22215	0.789644
4948	uc007ldv.1	Npepps	puromycin-sensitive aminopeptidase	3191.59	3158.82	1740.16	1476.53	-53.2	0.875051	1.09718	0.222127	0.789538
2871	uc009ayx.1	Foxp2	SubName: Full=Putative uncharacterized protein Foxp2;	1753.63	1674.68	513.896	420.746	-241.83	1.77079	1.99286	0.222069	0.789266
7589	uc008agj.1	Tmem181a	transmembrane protein 181	1236.78	1254.84	1396.67	1214.92	-66.3	-0.175393	0.0466487	0.222041	0.789141
910	uc009rif.2	Atp2c1	calcium-transporting ATPase type 2C member 1	1270.51	1341.79	1954.68	1769.89	-210.2	-0.621528	-0.399492	0.222036	0.789117
1686	uc009dco.1	Cntn6	contactin-6 precursor	183.018	191.257	155.501	139.334	-122.53	0.235069	0.456965	0.221896	0.788469
1925	uc009mrt.2	Cyld	ubiquitin carboxyl-terminal hydrolase CYLD	3134.23	3058.52	4684.87	3920.01	-358.05	-0.579899	-0.358023	0.221876	0.788378
241	uc007tci.1	5730469M10Rik	hypothetical protein LOC70564 precursor	531.662	651.501	608.522	639.412	-44	-0.194799	0.0270204	0.221819	0.788114
5429	uc011xfx.1	Phyhipl	phytanoyl-CoA hydroxylase-interacting	4667.03	4820.36	2149.75	1903.95	-66	1.11833	1.34014	0.22181	0.788071
4081	uc008ylf.1	Lrrc8c	leucine-rich repeat-containing protein 8C	336.118	323.813	204.6	169.023	-80.1	0.716161	0.937939	0.221779	0.787928
7757	uc009bzk.2	Tril	TLR4 interactor with leucine rich repeats	193.912	189.333	280.324	234.722	-257.9	-0.531693	-0.310026	0.221667	0.787412
2263	uc011yzm.1	Drd1a	D(1A) dopamine receptor	2608.13	2181.77	1970.29	1413.5	-203.8	0.404609	0.626232	0.221623	0.787209
6654	uc007fcm.2	Serinc1	serine incorporator 1	12468	12905.9	4452.86	3952.95	-52.9	1.48542	1.70703	0.221605	0.787126
6462	uc007fjl.1	Rufy2	SubName: Full=Putative uncharacterized protein Rufy2;	546.599	551.258	452.7	391.663	-53	0.271925	0.493116	0.221191	0.785212
6065	uc007rke.2	Rasgrf2	ras-specific guanine nucleotide-releasing factor	294.916	301.761	199.286	174.927	-5.2	0.565465	0.786652	0.221187	0.785196
4635	uc009aon.2	Mtus2	microtubule-associated tumor suppressor	314.008	327.122	817.648	730.722	-427.3	-1.38068	-1.15949	0.221187	0.785194
6499	uc007thn.2	Samd4	protein Smaug homolog 1 isoform 1	185.746	179.407	168.635	139.741	-268.8	0.139427	0.360477	0.22105	0.78456
4876	uc007sgy.1	Ngly1	Mus musculus PNGase mRNA, complete cds.	490.024	478.737	355.552	298.045	-61.6	0.462791	0.683704	0.220913	0.783929
3374	uc011ywe.1	Heatr1	Mus musculus 9.5 days embryo parthenogenote cDNA, RIKEN full-length enriched library, clone:B130016L12 product:similar to PROTEIN BAP28 [Homo sapiens], full insert sequence.	391.81	360.039	480.006	378.682	-42.3	-0.2929	-0.0728352	0.220065	0.78001
2058	uc007fhn.1	Ddx21	nucleolar RNA helicase 2	439.724	390.826	380.018	289.993	-31.02	0.21053	0.430506	0.219977	0.779603
6775	uc007rws.1	Skiv2l2	superkiller viralicidic activity 2-like 2	1521.64	1545.58	1055.31	920.341	-61.73	0.527963	0.747911	0.219949	0.779474
1977	uc008cyj.1	Daam2	Mus musculus adult male tongue cDNA, RIKEN full-length enriched library, clone:2310016D11 product:hypothetical Formin Homology 2 Domain containing protein, full insert sequence.	614.366	762.791	884.747	943.277	-1053.93	-0.526167	-0.306394	0.219773	0.778661
2268	uc007yii.1	Drp1	Mus musculus Drp1 mRNA for Dynamin-related Protein 1, complete cds.	3650.67	3675.85	1422.38	1229.82	-151.4	1.35986	1.57963	0.21977	0.778649
8417	uc007nla.2	Zfp277	zinc finger protein 277 isoform 1	511.292	553.028	591.519	549.418	-3.2	-0.210277	0.00944814	0.219725	0.778442
3403	uc008rco.2	Hiat1	hippocampus abundant gene transcript 1	406.702	419.668	758.566	672.252	-104.9	-0.899303	-0.679754	0.219549	0.777626
1951	uc008fng.1	D18Ertd653e	hypothetical protein LOC52662	205.862	211.348	656.1	578.568	-235.9	-1.67224	-1.45286	0.219374	0.776818
7121	uc009khe.1	Sprn	shadow of prion protein precursor	351.444	368.614	174.815	157.528	-33.4	1.00746	1.2265	0.219037	0.775263
8603	uc008uax.2	Zyg11b	protein zyg-11 homolog B	2332.55	2429.49	923.653	826.61	-105.3	1.33649	1.55538	0.218892	0.774594
6776	uc007ivf.2	Skp1a	S-phase kinase-associated protein 1	8624.8	9207.76	6926.96	6354.12	-46.2	0.316268	0.535159	0.21889	0.774586
5129	uc007aza.1	Osgepl1	probable O-sialoglycoprotein endopeptidase 2	164.932	189.095	184.843	182.089	-63.7	-0.164426	0.0544636	0.21889	0.774581
6599	uc008rit.1	Sec24b	protein transport protein Sec24B	1220.97	1261.44	987.221	876.452	-130.8	0.306586	0.525327	0.218741	0.773894
7728	uc009bwl.1	Tra2a	transformer-2 protein homolog alpha	917.587	768.232	536.328	385.873	-226.16	0.774729	0.993418	0.218689	0.773654
4598	uc007enn.2	Mtap7	ensconsin isoform 3	888.616	907.231	1294.08	1135.57	-47.6	-0.542291	-0.32388	0.218411	0.77237
7944	uc007foo.2	Ube2d1	ubiquitin-conjugating enzyme E2 D1	601.822	619.337	456.312	403.65	-68.5	0.399317	0.617619	0.218302	0.771869
1078	uc009kdi.1	Bccip	BRCA2 and CDKN1A-interacting protein	434.597	457.395	1184.55	1071.63	-7.8	-1.44659	-1.2283	0.218284	0.771786
6380	uc008hhg.2	Rpp30	ribonuclease P protein subunit p30	269.163	309.269	244.99	241.978	-1.5	0.13576	0.353987	0.218227	0.77152
4047	uc007nqm.1	Lrfn5	leucine-rich repeat and fibronectin type-III	146.146	151.815	668.774	597.197	-126.41	-2.19411	-1.97589	0.218215	0.771468
5307	uc008lzb.1	Pdia3	protein disulfide-isomerase A3 precursor	3135.43	3154.43	1687.86	1459.79	-61	0.89347	1.11162	0.218152	0.771173
4067	uc008rvu.1	Lrrc40	leucine-rich repeat-containing protein 40	545.007	574.771	363.837	329.863	-217.7	0.582982	0.801123	0.218141	0.771124
2682	uc008pfk.1	Fam48a	family with sequence similarity 48, member A	248.69	238.316	237.215	195.458	-201.75	0.0681568	0.286021	0.217865	0.769847
7933	uc007vao.1	Ubac2	ubiquitin-associated domain-containing protein 2	240.505	273.6	438.736	429.224	-77.7	-0.867284	-0.649661	0.217623	0.76873
5322	uc009auh.1	Pds5b	sister chromatid cohesion protein PDS5 homolog	1954.79	2135.05	1143.21	1073.87	-60.7	0.773923	0.991452	0.217529	0.768299
7011	uc008mqb.1	Snrpb2	U2 small nuclear ribonucleoprotein B''	616.916	688.989	537.538	516.361	-14.6	0.198706	0.416102	0.217396	0.767684
6651	uc009cfh.1	Serbp1	plasminogen activator inhibitor 1 RNA-binding	5020.59	4699.18	3638.24	2929.08	-50.7	0.464617	0.681961	0.217345	0.767446
8130	uc007gvh.1	Vezt	vezatin	398.001	390.023	702.438	592.135	-10.6	-0.819598	-0.602368	0.21723	0.766917
6117	uc008juq.2	Rbms1	RNA-binding motif, single-stranded-interacting	563.703	514.025	253.576	198.93	-201.4	1.15252	1.36958	0.217059	0.766124
8193	uc007bqu.2	Wdfy1	WD repeat and FYVE domain containing 1 isoform	530.913	642.306	610.84	635.808	-39.5	-0.20232	0.01467	0.21699	0.765805
5761	uc008ovs.1	Prkci	protein kinase C iota type	1284.86	1320.58	930.921	823.233	-127.4	0.464883	0.681802	0.21692	0.765482
563	uc008syi.1	Akap2	A-kinase anchor protein 2 isoform 2	399.596	466.409	271.641	272.812	-156.76	0.556838	0.77369	0.216852	0.765169
2072	uc007lzp.1	Ddx5	probable ATP-dependent RNA helicase DDX5	18159.6	18783.7	7388.13	6575.7	-128.4	1.29745	1.51427	0.216816	0.765003
7467	uc009crj.2	Tgfa	Mus musculus ES cells cDNA, RIKEN full-length enriched library, clone:2410127P21 product:transforming growth factor alpha, full insert sequence.	727.969	665.543	453.445	356.714	-139.2	0.68295	0.899764	0.216815	0.764996
3590	uc011wmw.1	Igfbp5	Mus musculus 10 days embryo whole body cDNA, RIKEN full-length enriched library, clone:2610035E24 product:unclassifiable, full insert sequence.	500.153	511.097	199.924	175.807	-258.84	1.32292	1.5396	0.216685	0.764397
3032	uc007tbx.2	Ghitm	growth hormone-inducible transmembrane protein	9546.21	9295.94	4382.36	3672.42	-98.5	1.12322	1.33987	0.216651	0.764243
8567	uc007srm.1	Zmiz1	zinc finger MIZ domain-containing protein 1	1130.73	1178.66	1027.27	921.517	-220.3	0.138435	0.355061	0.216625	0.764123
6177	uc009nmb.1	Rfwd3	E3 ubiquitin-protein ligase RFWD3	640.776	604.496	610.791	495.877	-193.4	0.0691414	0.285748	0.216607	0.764038
3296	uc007azp.1	Gtf3c3	general transcription factor 3C polypeptide 3	828.654	864.522	438.279	393.508	-23.2	0.918922	1.13551	0.21659	0.763961
4117	uc008pln.1	Lxn	latexin	736.423	824.285	427.833	412.241	-59.2	0.783488	0.999656	0.216168	0.762011
5465	uc009tyj.1	Pin4	peptidyl-prolyl cis-trans isomerase	342.979	314.544	573.361	452.753	-13.7	-0.741321	-0.525463	0.215858	0.760577
3175	uc009gjq.1	Gpatch1	G patch domain-containing protein 1	232.747	246.787	586.853	535.851	-23.1	-1.33424	-1.11856	0.21567	0.759711
290	uc012epo.1	A130022J15Rik	Mus musculus 16 days neonate thymus cDNA, RIKEN full-length enriched library, clone:A130022J15 product:Hypothetical endoplasmic reticulum targeting sequence containing protein (Similar to expressed sequence AW214473), full insert sequence.	138.678	134.138	152.318	126.874	-157.99	-0.135347	0.0803191	0.215666	0.759692
7597	uc007hba.1	Tmem19	RecName: Full=Transmembrane protein 19;	264.579	290.835	261.991	248.033	-126.9	0.0141811	0.229664	0.215483	0.758843
871	uc007dmj.1	Atf6	cyclic AMP-dependent transcription factor ATF-6	673.497	752.55	569.869	548.415	-23.8	0.241043	0.456521	0.215478	0.758823
7836	uc007vld.1	Tspyl5	testis-specific Y-encoded-like protein 5	761.455	684.028	512.386	396.545	-25.9	0.571528	0.786572	0.215043	0.756814
2145	uc007qmv.1	Diras2	GTP-binding protein Di-Ras2	3240.92	2991.85	1684.6	1339.79	-219.5	0.943996	1.15903	0.215029	0.756749
3941	uc007pkr.1	Larp4b	la-related protein 4B	820.425	883.546	823.657	764.422	-151.5	-0.00567254	0.208937	0.21461	0.754811
4904	uc007kjw.1	Nlk	serine/threonine-protein kinase NLK	304.433	264.034	654.56	489.302	-480.9	-1.1044	-0.890002	0.2144	0.753843
4567	uc008ayy.1	Mrps34	28S ribosomal protein S34, mitochondrial	619.28	628.883	701.057	613.726	-12	-0.178941	0.0351971	0.214138	0.752632
3388	uc009our.1	Hepacam	hepatocyte cell adhesion molecule precursor	909.534	1052.26	1002.79	1000.12	-16.1	-0.140816	0.0733205	0.214137	0.752626
3058	uc007cwz.1	Glrx2	glutaredoxin-2, mitochondrial isoform b	501.458	536.011	509.112	469.178	-118.9	-0.0218538	0.192127	0.213981	0.751906
5960	uc008oed.1	Rab22a	ras-related protein Rab-22A	232.179	257.592	383.61	366.941	-142.6	-0.724403	-0.510462	0.213941	0.751724
1922	uc007iob.1	Cyfip2	cytoplasmic FMR1-interacting protein 2	10850.9	10275	14524.2	11858.1	-141.2	-0.420647	-0.206742	0.213904	0.751554
3666	uc007zdb.2	Iqcb1	IQ calmodulin-binding motif-containing protein	532.053	533.179	350.742	303.069	-64	0.601163	0.814977	0.213814	0.751135
2040	uc007iav.2	Ddc	Mus musculus aromatic-L-amino-acid decarboxylase mRNA, complete cds.	138.772	197.327	148.65	182.259	-48	-0.0992073	0.114593	0.2138	0.751073
5405	uc008nmx.1	Phf20	SubName: Full=PHD finger protein 20; Flags: Fragment;	742.491	783.028	1144.67	1041.05	-428.42	-0.624486	-0.410899	0.213587	0.750085
3845	uc007iwl.1	Kif3a	kinesin-like protein KIF3A	2157.58	2202.39	1288.18	1133.99	-62.8	0.744085	0.957655	0.21357	0.750008
994	uc009opo.1	B3gat1	galactosylgalactosylxylosylprotein	304.201	313.749	882.433	784.945	-321.3	-1.53646	-1.32298	0.213482	0.749603
8032	uc007bif.2	Unc80	RecName: Full=Protein unc-80 homolog; Short=mUNC-80;	1176.74	1320.2	1770.66	1713.28	-16.2	-0.589484	-0.376006	0.213478	0.749585
8280	uc008msp.1	Xrn2	5'-3' exoribonuclease 2	1279.87	1326.56	1136.84	1016.35	-175.53	0.170958	0.384293	0.213335	0.748924
3176	uc007dzx.2	Gpatch2	G patch domain-containing protein 2	152.055	145.829	268.069	221.76	-45.4	-0.818013	-0.604717	0.213296	0.748745
2886	uc008xsl.1	Fryl	SubName: Full=Fryl protein;	755.399	758.231	836.803	724.544	-203	-0.147649	0.0655643	0.213214	0.748363
2368	uc009kue.1	Efnb2	ephrin-B2 precursor	536.831	519.952	392.019	327.573	-87.1	0.453543	0.666563	0.21302	0.747469
5635	uc008fbx.1	Ppargc1b	peroxisome proliferator-activated receptor gamma	337.466	281.996	345.128	248.819	-41.6	-0.0323917	0.180577	0.212969	0.747232
5507	uc007ban.2	Plcl1	inactive phospholipase C-like protein 1	688.648	854.048	367.637	393.375	-195.25	0.905485	1.11841	0.212927	0.747037
2542	uc009psl.2	Etfa	electron transfer flavoprotein subunit alpha,	818.614	899.488	409.518	388.295	-78.2	0.999257	1.21195	0.212695	0.745966
3263	uc007yfd.2	Gspt1	eukaryotic peptide chain release factor	1998.73	1896.91	919.052	752.728	-140.8	1.12087	1.33345	0.212583	0.745451
4972	uc008suu.1	Nr4a3	nuclear receptor subfamily 4 group A member 3	828.151	626.498	374.48	244.495	-235.88	1.14501	1.3575	0.212498	0.745059
2562	uc007tjv.2	Exoc5	exocyst complex component 5	910.797	859.364	824.551	671.504	-268.81	0.14352	0.355875	0.212354	0.744394
4580	uc009uxh.1	Msl3	male-specific lethal 3 homolog	224.238	209.391	241.637	194.758	-149	-0.107813	0.104517	0.21233	0.744281
5605	uc008qoa.2	Polr3c	DNA-directed RNA polymerase III subunit RPC3	162.674	189.994	319.053	321.641	-213.01	-0.971812	-0.7595	0.212312	0.744198
4858	uc008keq.1	Nfe2l2	nuclear factor erythroid 2-related factor 2	276.983	275.353	185.251	158.976	-86	0.580312	0.792477	0.212165	0.743517
6760	uc007ocu.2	Sipa1l1	signal-induced proliferation-associated 1-like	2192.5	2250.44	6417.08	5686.01	-522.93	-1.54934	-1.33721	0.212133	0.743373
8586	uc009kcu.2	Zranb1	ubiquitin thioesterase Zranb1	524.804	553.245	1095.55	996.995	-235.3	-1.0618	-0.849668	0.212133	0.743372
6264	uc008efb.1	Rnf138	E3 ubiquitin-protein ligase RNF138 isoform 1	173.536	182.904	173.3	157.679	-144.3	0.00196625	0.21409	0.212124	0.74333
5285	uc008jmp.2	Pdcl	phosducin-like protein	412.808	461.444	380.514	367.187	-74	0.117524	0.329642	0.212118	0.743304
6719	uc007sxo.1	Sh3bp5	SH3 domain-binding protein 5	750.975	757.754	465.323	405.353	-32.7	0.690534	0.902549	0.212015	0.742826
2078	uc009pdy.2	Ddx6	probable ATP-dependent RNA helicase DDX6	2813.81	2733.49	2318.55	1944.56	-107	0.2793	0.4913	0.212	0.742756
5647	uc008jyk.1	Ppig	RecName: Full=Peptidyl-prolyl cis-trans isomerase; EC=5.2.1.8; Flags: Fragment;	874.679	954.148	192.398	181.2	-203.81	2.18466	2.39663	0.211974	0.742638
6266	uc009jfp.1	Rnf141	RecName: Full=RING finger protein 141; AltName: Full=Zinc finger protein 230;	356.011	367.564	461.159	411.086	-108.9	-0.373342	-0.161446	0.211896	0.742278
6046	uc008pnl.1	Rapgef2	rap guanine nucleotide exchange factor 2	2722.84	2689.36	3283.78	2800.88	-59.2	-0.270247	-0.0586208	0.211626	0.741031
2785	uc009qam.2	Fem1b	protein fem-1 homolog B	1533.04	1608.41	1364.34	1236.15	-190.2	0.168187	0.37978	0.211593	0.740875
734	uc009pei.1	Arcn1	coatomer subunit delta	2074.65	2036.79	1402.38	1189.05	-66.8	0.564987	0.776489	0.211502	0.740458
7335	uc009kae.1	Tacc2	transforming acidic coiled-coil-containing	240.564	296.36	744.89	792.636	-526.02	-1.63061	-1.41931	0.211299	0.739517
7071	uc007xvo.1	Sp1	transcription factor Sp1	248.666	268.886	197.38	184.407	-21.1	0.333237	0.5441	0.210864	0.737508
1450	uc008ohu.2	Cdh4	cadherin-4 precursor	203.883	229.988	227.766	222.015	-80.1	-0.159813	0.0508983	0.210712	0.736806
465	uc007slb.1	Adk	Mus musculus adult male tongue cDNA, RIKEN full-length enriched library, clone:2310026J05 product:unclassifiable, full insert sequence.	1421.24	1617.67	856.451	842.392	-66.9	0.730709	0.941351	0.210643	0.736486
7146	uc008ekg.2	Srp19	signal recognition particle 19 kDa protein	477.488	466.577	407.587	344.177	-30.1	0.228356	0.438962	0.210606	0.736316
6718	uc007byv.1	Sh3bp4	SH3 domain-binding protein 4	309.476	334.346	381.383	356.099	-144.09	-0.301415	-0.0909343	0.210481	0.735739
988	uc007gjl.2	B230315N10Rik	SubName: Full=MCG23702, isoform CRA_a; SubName: Full=Putative uncharacterized protein;	315.253	372.362	200.223	204.417	-100.2	0.654905	0.865189	0.210284	0.734829
4185	uc007lyc.1	Map3k3	mitogen-activated protein kinase kinase kinase	125.039	143.679	714.798	710.04	-0.6	-2.51516	-2.30505	0.210108	0.734019
5024	uc007vpq.2	Nudcd1	nudC domain-containing protein 1 isoform 1	285.477	318.919	437.734	422.761	-194.9	-0.616681	-0.406651	0.21003	0.733656
2267	uc007via.2	Drosha	ribonuclease 3	919.222	921.758	2957.54	2563.91	-95.34	-1.68591	-1.47589	0.210024	0.73363
7913	uc007asm.1	Txndc9	thioredoxin domain-containing protein 9	1030.8	1111.96	674.861	629.44	-29.42	0.611101	0.820961	0.209859	0.732869
5990	uc009uwu.1	Rab9	ras-related protein Rab-9A	537.322	592.516	391.763	373.526	-53.6	0.455805	0.665646	0.209841	0.732782
4100	uc009gjc.1	Lsm14a	Mus musculus 18-day embryo whole body cDNA, RIKEN full-length enriched library, clone:1110011H05 product:hypothetical Glycine-rich region containing protein, full insert sequence.	848.729	849.179	906.489	784.243	-55.8	-0.0949858	0.114766	0.209752	0.732374
6432	uc008uqm.1	Rragc	ras-related GTP-binding protein C	1033.82	1043.27	1087.63	949.17	-55.7	-0.0731899	0.136377	0.209567	0.731517
7339	uc007kqf.1	Tada2a	transcriptional adapter 2-alpha	322.317	337.856	367.771	333.382	-35.4	-0.190327	0.0192317	0.209559	0.731481
1292	uc008oqt.2	Car2	carbonic anhydrase 2	4511.48	4933.85	2666.98	2523.07	-147.62	0.758393	0.967533	0.20914	0.729546
6050	uc007lhr.1	Rapgefl1	rap guanine nucleotide exchange factor-like 1	691.898	630.77	1046.19	825.126	-190.3	-0.596509	-0.387501	0.209008	0.728934
5062	uc012gfx.1	Nwd1	RecName: Full=NACHT and WD repeat domain-containing protein 1;	288.038	299.23	520.972	468.308	-235.33	-0.854945	-0.646204	0.208741	0.727704
1516	uc007zlr.2	Cep97	centrosomal protein of 97 kDa isoform 1	304.372	297.632	231.918	196.243	-8.9	0.392222	0.600889	0.208666	0.727358
2884	uc007hct.1	Frs2	fibroblast growth factor receptor substrate 2	284.934	287.731	535.286	467.768	-107.2	-0.909683	-0.701075	0.208608	0.727089
915	uc008off.1	Atp5e	ATP synthase subunit epsilon, mitochondrial	2678.88	3068.14	1607.24	1592.97	-29.2	0.737043	0.94564	0.208598	0.72704
4751	uc007yxz.2	Ncbp2	nuclear cap-binding protein subunit 2	676.831	672.876	493.346	424.446	-35.8	0.456195	0.664761	0.208566	0.726892
2601	uc009icl.1	Fam103a1	hypothetical protein LOC67148	1055.94	1209.72	725.242	719.16	-38.4	0.541993	0.750288	0.208295	0.725641
1083	uc007ozh.1	Bcl11b	B-cell lymphoma/leukemia 11B isoform a	5342.72	4691.83	2981.62	2266.42	-95.3	0.84148	1.04974	0.208256	0.725463
940	uc007vnv.2	Atp6v1c1	V-type proton ATPase subunit C 1	4171.03	4328.21	3306.43	2970.26	-92.6	0.33513	0.543181	0.208052	0.724519
6921	uc007oje.2	Slirp	RecName: Full=SRA stem-loop-interacting RNA-binding protein, mitochondrial; Flags: Precursor;	719.627	800.509	661.552	637.123	-2.9	0.121394	0.329346	0.207953	0.72406
5037	uc007ure.1	Nufip1	nuclear fragile X mental retardation-interacting	284.978	278.85	264.934	224.484	-9.6	0.105217	0.312874	0.207657	0.722695
2465	uc009oel.2	Endod1	endonuclease domain-containing 1 protein	584.203	770.513	545.503	623.035	-146.1	0.0988813	0.306505	0.207623	0.72254
1183	uc007gww.2	Btg1	protein BTG1	550.943	601.446	407.798	385.513	-154.5	0.434047	0.641655	0.207608	0.722469
7795	uc007cxd.1	Trove2	60 kDa SS-A/Ro ribonucleoprotein	734.651	726.206	386.363	330.733	-59	0.927105	1.13471	0.207607	0.722465
7300	uc007gnn.2	Syn3	synapsin-3 isoform 1	603.06	596.937	161.731	138.634	-108.6	1.8987	2.1063	0.207592	0.722396
2043	uc008vpd.1	Ddi2	protein DDI1 homolog 2	499.583	494.942	354.138	303.835	-124	0.496413	0.70397	0.207557	0.722234
2721	uc007bqf.1	Farsb	phenylalanyl-tRNA synthetase beta chain	988.561	1012.74	943.365	837.065	-81.5	0.0675136	0.274852	0.207338	0.721222
7365	uc007khc.1	Taok1	serine/threonine-protein kinase TAO1	1547.43	1724.54	1204.46	1162.74	-372.9	0.361491	0.568692	0.207201	0.720588
1801	uc007ykv.1	Crkl	crk-like protein	578.493	558.453	324.276	271.175	-234.3	0.83508	1.04221	0.20713	0.720259
3169	uc008jzn.2	Gorasp2	Golgi reassembly-stacking protein 2	1483.33	1518.76	1891.92	1678.1	-195.4	-0.351014	-0.143929	0.207086	0.720055
3655	uc007uiu.1	Ints9	integrator complex subunit 9	394.762	413.239	364.069	330.204	-56.54	0.11677	0.323619	0.206849	0.718961
3906	uc009erh.2	Kras	GTPase KRas	554.494	596.452	376.602	350.999	-113.3	0.558129	0.764941	0.206812	0.718791
1732	uc007hmk.1	Coq10a	coenzyme Q-binding protein COQ10 homolog A,	370.388	381.309	485.065	432.687	-431.7	-0.389141	-0.182361	0.20678	0.718645
7511	uc011xkt.1	Timp3	Mus musculus brain cDNA, clone MNCb-5810, similar to Mus musculus tissue inhibitor of metalloproteinase 3 (Timp3), mRNA.	515.7	538.295	197.441	178.579	-184.6	1.38511	1.59183	0.206727	0.718399
3965	uc009qsh.1	Leo1	RNA polymerase-associated protein LEO1	826.715	753.663	732.903	578.946	-19.5	0.173766	0.380491	0.206724	0.718386
2618	uc008haq.1	Fam122a	hypothetical protein LOC68034	214.466	231.502	275.165	257.372	-62.7	-0.359548	-0.152828	0.206721	0.718369
1965	uc008vfx.1	D4Wsu53e	hypothetical protein LOC27981	3323.71	2591.26	1232.47	832.761	-69.1	1.43125	1.63768	0.206435	0.717052
94	uc012ckn.1	2010011I20Rik	transmembrane protein C20orf108 homolog	362.338	377.929	317.568	287.089	-35.5	0.19027	0.396618	0.206348	0.716648
3928	uc007nhc.1	Lamb1-1	Mus musculus 12 days embryo spinal ganglion cDNA, RIKEN full-length enriched library, clone:D130003D08 product:laminin B1 subunit 1, full insert sequence.	642.368	694.837	715.586	670.88	-536.18	-0.155725	0.0506188	0.206344	0.716631
5228	uc007uti.2	Pcdh8	protocadherin 8 isoform 1 precursor	335.336	364.979	167.981	158.465	-81.2	0.997311	1.20365	0.206339	0.716607
8555	uc007vsp.1	Zhx2	zinc fingers and homeoboxes protein 2	235.267	292.294	428.568	461.524	-223.6	-0.865229	-0.658985	0.206244	0.716169
7498	uc009jyy.1	Tial1	nucleolysin TIAR	666.264	711.849	372.936	345.398	-203.9	0.837168	1.04331	0.206144	0.715708
3835	uc007qhk.1	Kif13a	SubName: Full=Putative uncharacterized protein;	170.154	176.198	686.781	616.517	-202.3	-2.01301	-1.80694	0.206069	0.715358
839	uc007ndi.1	Asap2	arf-GAP with SH3 domain, ANK repeat and PH	321.656	378.381	285.138	290.779	-173.1	0.173857	0.379919	0.206062	0.715328
4844	uc009pxj.1	Neo1	SubName: Full=Putative uncharacterized protein;	983.961	1050.55	1089.46	1008.52	-181.5	-0.146946	0.0589003	0.205847	0.714332
814	uc009ugo.2	Armcx3	armadillo repeat-containing X-linked protein 3	1175.49	1134.14	782.387	654.578	-183.21	0.587312	0.792956	0.205644	0.713398
5267	uc009snf.2	Pcsk1n	proSAAS	3587.52	3389.33	8797.62	7207.76	-47.6	-1.29413	-1.08855	0.205576	0.713082
3525	uc008ief.1	Hspa14	heat shock 70 kDa protein 14 isoform 1	606.22	608.269	1029.93	896.188	-234.4	-0.764631	-0.559092	0.205539	0.712914
1150	uc008ekv.1	Brd8	bromodomain-containing protein 8	969.073	999.496	921.149	823.923	-56.1	0.0731713	0.278691	0.20552	0.712822
7267	uc007aia.2	Sulf1	extracellular sulfatase Sulf-1 precursor	188.65	190.416	203.565	178.201	-165.41	-0.10978	0.0956558	0.205436	0.712437
5319	uc009nlw.1	Pdpr	pyruvate dehydrogenase phosphatase regulatory	361.918	391.106	414.801	388.853	-45.7	-0.196755	0.00833653	0.205092	0.710846
3623	uc008gor.2	Incenp	inner centromere protein	190.817	186.522	247.375	209.773	-77.2	-0.374509	-0.169481	0.205028	0.710549
6326	uc007xkv.1	Rpap3	RNA polymerase II-associated protein 3	412.429	424.37	577.69	515.708	-35.2	-0.486147	-0.281232	0.204916	0.710032
1667	uc009myz.2	Cnot1	CCR4-NOT transcription complex subunit 1 isoform	1929.6	1911.38	2249.39	1933.16	-160.31	-0.221231	-0.0163416	0.204889	0.709911
2320	uc007zjz.2	Dzip3	E3 ubiquitin-protein ligase DZIP3 isoform 2	1189.88	1325.87	559.83	541.243	-410.58	1.08776	1.29259	0.204834	0.709657
2642	uc008ixc.2	Fam163b	hypothetical protein LOC109349	352.949	322.81	621.014	492.86	-162.7	-0.815167	-0.610494	0.204673	0.70891
3900	uc007lzz.1	Kpna2	importin subunit alpha-2	682.721	662.757	571.101	481.099	-100.17	0.257549	0.462147	0.204597	0.708561
4227	uc008ugn.1	Mast2	microtubule-associated serine/threonine-protein	284.489	326.332	1865.69	1857.14	-162.9	-2.71326	-2.50867	0.204592	0.708535
4696	uc008pdz.2	Naa15	N-alpha-acetyltransferase 15, NatA auxiliary	1155.47	1277.59	366.461	351.718	-96.02	1.65675	1.86094	0.204189	0.706678
4212	uc008nik.1	Mapre1	microtubule-associated protein RP/EB family	1252.77	1323.08	1085.31	995.019	-61.2	0.207012	0.4111	0.204088	0.70621
2515	uc007sty.1	Erc2	ERC protein 2	1548.09	1613.32	2584.42	2338.44	-126.1	-0.739356	-0.535511	0.203845	0.705086
3026	uc009cio.1	Ggcx	vitamin K-dependent gamma-carboxylase	228.559	261.11	224.746	222.933	-23.1	0.024272	0.228045	0.203773	0.704756
7657	uc009cjf.2	Tmsb10	thymosin beta-10	3401.85	3891.49	1540.25	1529.92	-93.93	1.14316	1.34687	0.203712	0.70447
6175	uc011wla.1	Rftn2	raftlin-2	244.359	296.816	546.041	575.928	-155.81	-1.16001	-0.956319	0.203691	0.704373
3913	uc007lik.1	Krt222	keratin-like protein KRT222	212.667	235.409	322.48	309.966	-74.12	-0.600616	-0.396938	0.203678	0.704315
6726	uc009uss.2	Sh3kbp1	SH3 domain-containing kinase-binding protein 1	683.861	671.37	1088.6	928.033	-131.82	-0.670694	-0.467069	0.203625	0.70407
5144	uc007vck.2	Oxct1	succinyl-CoA:3-ketoacid-coenzyme A transferase	5487.28	5399.41	4801.47	4102.66	-147	0.192617	0.396242	0.203625	0.70407
3789	uc007alq.2	Kcnq5	potassium voltage-gated channel subfamily KQT	703.36	754.303	1205.44	1122.72	-162.27	-0.777224	-0.573776	0.203448	0.70325
1945	uc007stu.2	D14Abb1e	retinoblastoma-associated protein 140 isoform 2	600.19	659.252	506.42	483.123	-125.7	0.245087	0.448439	0.203352	0.702808
7852	uc008aaq.1	Ttc3	SubName: Full=Putative uncharacterized protein;	6828.82	7323.11	12468.7	11614.4	-624.6	-0.868608	-0.665382	0.203225	0.702224
8308	uc008vas.2	Ythdf2	YTH domain family protein 2	999.792	957.603	641.626	533.826	-167.82	0.639894	0.843059	0.203164	0.701942
1075	uc008qsu.1	Bcas2	pre-mRNA-splicing factor SPF27	911.493	968.416	1371.48	1265.79	-113	-0.589433	-0.386336	0.203098	0.701635
1093	uc009sqq.2	Bcor	BCL-6 corepressor isoform a	403.051	390.633	616.089	518.717	-378.53	-0.612176	-0.409132	0.203044	0.701387
8531	uc008gup.2	Zfp91	E3 ubiquitin-protein ligase ZFP91	451.52	434.836	1152.78	964.469	-422.82	-1.35225	-1.14926	0.20299	0.701138
4994	uc012dai.1	Nsmaf	protein FAN	251.638	269.597	449.127	418.059	-125.6	-0.835774	-0.632903	0.202871	0.700587
6652	uc008lzd.1	Serf2	small EDRK-rich factor 2	1095.96	1203.82	1234.3	1177.95	-99.9	-0.171503	0.0313413	0.202844	0.700463
1087	uc007ytz.1	Bcl6	B-cell lymphoma 6 protein homolog	648.587	595.23	374.784	298.84	-16	0.79124	0.994074	0.202834	0.700416
4509	uc008yfh.1	Mrpl1	39S ribosomal protein L1, mitochondrial isoform	369.299	371.233	257.982	225.326	-8.8	0.517519	0.720307	0.202789	0.700208
6604	uc008ifx.1	Sec61a2	protein transport protein Sec61 subunit alpha	469.919	487.078	345.22	310.922	-40.4	0.444896	0.647601	0.202705	0.699819
6926	uc008pms.1	Slitrk3	SLIT and NTRK-like protein 3 precursor	571.22	572.349	539.086	469.358	-145.1	0.0835309	0.286207	0.202676	0.699686
53	uc008pwp.2	1500004A13Rik	Mus musculus adult male diencephalon cDNA, RIKEN full-length enriched library, clone:9330131K01 product:unclassifiable, full insert sequence.	402.741	512.147	255.759	282.699	-59.8	0.655067	0.857291	0.202223	0.697595
3617	uc008opo.2	Impa1	inositol monophosphatase 1	2076.59	2075.79	964.772	838.314	-45.73	1.10596	1.3081	0.20214	0.69721
3097	uc008mrn.1	Gm561	hypothetical protein LOC228715	287.423	317.79	345.954	332.521	-4.9	-0.267407	-0.0653735	0.202033	0.696718
6020	uc007pof.1	Rala	ras-related protein Ral-A precursor	774.791	756.194	837.839	710.881	-119.72	-0.112865	0.0891475	0.202012	0.696621
1056	uc009qri.1	BC031353	Mus musculus 0 day neonate eyeball cDNA, RIKEN full-length enriched library, clone:E130302P19 product:hypothetical protein, full insert sequence.	656.93	842.624	891.458	994.129	-143	-0.440427	-0.238544	0.201884	0.696026
2950	uc009hdz.1	Gabrg3	gamma-aminobutyric acid receptor subunit gamma-3	495.331	570.688	127.416	127.64	-37.8	1.95884	2.16062	0.201779	0.695544
1025	uc007dgo.1	Bat2d	Mus musculus 13 days embryo lung cDNA, RIKEN full-length enriched library, clone:D430005P07 product:hypothetical protein, full insert sequence.	2720.13	2740.02	2148.27	1881.66	-160.87	0.340498	0.542182	0.201684	0.695106
4737	uc007gzk.1	Nav3	neuron navigator 3	313.025	309.027	663.589	569.655	-12.66	-1.08401	-0.882358	0.201652	0.694955
6009	uc007vrd.2	Rad21	double-strand-break repair protein rad21	1644.89	1814.9	1174.07	1126.59	-100.1	0.486466	0.687935	0.201469	0.69411
2391	uc009usl.1	Eif1ax	eukaryotic translation initiation factor 1A,	996.273	1086.08	617.43	585.417	-84.5	0.690265	0.891595	0.20133	0.69347
6617	uc008yys.2	Selplg	P-selectin glycoprotein ligand 1	339.126	379.402	582.265	566.59	-63.1	-0.779853	-0.578579	0.201274	0.693212
929	uc011zcl.1	Atp6ap1l	predicted gene, EG435376	169.767	203.48	258.776	269.803	-11.1	-0.608146	-0.407021	0.201125	0.692522
2174	uc008ewn.1	Dmxl1	dmX-like protein 1	675.957	708.98	617.055	563.051	-33.5	0.131532	0.33248	0.200947	0.6917
4150	uc012dsm.1	Magi2	membrane-associated guanylate kinase, WW and PDZ	908.982	906.177	1356.6	1176.58	-160.31	-0.577676	-0.376733	0.200943	0.691682
1478	uc008ycc.1	Cdkl2	cyclin-dependent kinase-like 2 isoform 1	188.599	182.904	344.765	290.892	-205.91	-0.870296	-0.669401	0.200896	0.691463
3972	uc008hji.1	Lgi1	leucine-rich glioma-inactivated protein 1	1548.36	1636.42	913.962	840.443	-25.1	0.760539	0.961324	0.200786	0.690955
1610	uc009fcp.1	Clcn4-2	H(+)/Cl(-) exchange transporter 4	1434.56	1425.16	1076.04	930.134	-343.16	0.414867	0.615616	0.200749	0.690784
3618	uc008eda.1	Impact	protein IMPACT	4694.15	4435.99	2503.79	2058.76	-24.5	0.906748	1.10748	0.200731	0.690703
6956	uc008haa.1	Smc5	structural maintenance of chromosomes protein 5	435.259	483.844	233.931	226.329	-27.1	0.895789	1.09612	0.200331	0.688852
7286	uc007dyk.1	Susd4	sushi domain-containing protein 4 precursor	467.109	537.007	996.836	997.46	-51.9	-1.0936	-0.89332	0.200277	0.688603
5909	uc009bba.1	Ptprz1	receptor-type tyrosine-protein phosphatase zeta	2268.76	2454.95	822.866	775.009	-111.62	1.46318	1.66341	0.200231	0.688394
7942	uc009sxv.1	Ube2a	ubiquitin-conjugating enzyme E2 A	838.462	821.725	322.627	275.215	-47.1	1.37788	1.5781	0.200216	0.688322
3071	uc008wvj.1	Gm1060	hypothetical protein LOC381738	275.609	312.172	693.132	683.397	-25.3	-1.33051	-1.13038	0.200123	0.687895
6552	uc012bwa.1	Scn3a	sodium channel, voltage-gated, type III, alpha	1306.39	1278.17	1034.39	881.03	-313.35	0.336809	0.536817	0.200008	0.68736
5740	uc009cyx.2	Prickle2	prickle-like protein 2 isoform b	1786.91	1872.25	1712.05	1561.83	-250.02	0.0617463	0.261543	0.199797	0.686387
3064	uc008yzw.1	Gltp	glycolipid transfer protein	444.466	505.483	712.244	705.367	-34.3	-0.6803	-0.480711	0.19959	0.685429
6113	uc009rmv.2	Rbm5	RNA-binding protein 5	1601.03	1283.32	2053.75	1433.56	-1142.19	-0.359258	-0.159728	0.19953	0.685154
7437	uc007yyt.1	Tctex1d2	tctex1 domain-containing protein 2	354.218	333.234	308.588	252.811	-31.95	0.198956	0.398476	0.199519	0.685104
7858	uc008tkq.1	Ttc39b	tetratricopeptide repeat protein 39B	608.49	569.049	244.306	198.987	-27.2	1.31655	1.51588	0.199335	0.684255
4394	uc007ppm.1	mKIAA0281	Mus musculus ELMO1 mRNA, complete cds.	1600.1	1744.64	2404	2282.91	-99	-0.587271	-0.387945	0.199326	0.684211
3844	uc007rub.2	Kif2a	kinesin-like protein KIF2A isoform 2	1266.24	1263.12	370.98	322.312	-165.57	1.77114	1.97046	0.19932	0.684183
1426	uc008ift.1	Cdc123	cell division cycle protein 123 homolog	919.045	984.617	1752.56	1635.33	-12.6	-0.931255	-0.731947	0.199308	0.68413
7684	uc007kyf.1	Tob1	protein Tob1	584.307	683.568	434.503	442.734	-174.4	0.42736	0.626643	0.199282	0.684011
3892	uc008xna.2	Klhl5	kelch-like 5	465.844	524.064	854.234	837.075	-180.26	-0.874783	-0.675613	0.19917	0.683491
1853	uc008ljx.2	Cstf3	cleavage stimulation factor subunit 3 isoform 3	560.742	593.733	372.044	343.165	-66.51	0.591866	0.790912	0.199046	0.682918
3478	uc008kel.2	Hnrnpa3	heterogeneous nuclear ribonucleoprotein A3	5172.54	4321.01	1481.06	1077.84	-26.7	1.80424	2.00322	0.198981	0.682618
420	uc007cke.1	Actr3	actin-related protein 3	3428.47	3516.74	5370.75	4799.34	-67.1	-0.647562	-0.448597	0.198965	0.682544
5295	uc008twi.1	Pde4b	Mus musculus cAMP-specific phosphodiesterase (Pde4b) mRNA, complete cds.	3359	3761.72	1925.92	1879	-203.07	0.802482	1.00143	0.198946	0.682456
6907	uc009nsc.2	Slc7a5	large neutral amino acids transporter small	190.165	230.289	197.475	208.354	-32.2	-0.0544238	0.144413	0.198836	0.68195
4195	uc008yja.1	Mapk10	mitogen-activated protein kinase 10 isoform 1	2312.58	2355.95	2954.86	2623.05	-206.41	-0.353584	-0.154932	0.198652	0.681097
3494	uc007rlb.2	Homer1	homer protein homolog 1 isoform S	1889.02	1634.76	2553.04	1925.41	-278.86	-0.434577	-0.236082	0.198495	0.680372
6235	uc008eby.1	Riok3	serine/threonine-protein kinase RIO3	656.604	689.466	894.784	818.937	-3.6	-0.446516	-0.248273	0.198244	0.679212
2055	uc009nll.2	Ddx19a	ATP-dependent RNA helicase DDX19A	690.51	701.643	522.225	462.546	-44.6	0.402991	0.60114	0.198149	0.678776
4610	uc007hug.1	Mtfp1	mitochondrial fission protein MTP18	325.588	313.486	357.281	299.89	-54	-0.134012	0.0639653	0.197977	0.67798
2430	uc008vjw.1	Eif4g3	Mus musculus adult male testis cDNA, RIKEN full-length enriched library, clone:4930523M17 product:similar to EIF4GII [Homo sapiens], full insert sequence.	1436.23	1492.64	1618.49	1466.39	-240.1	-0.172364	0.0255908	0.197955	0.677877
5051	uc007xcq.1	Nup50	nuclear pore complex protein Nup50	404.925	429.653	752.51	696.132	-133.1	-0.894055	-0.696189	0.197866	0.677466
6240	uc009tzz.1	Rlim	E3 ubiquitin-protein ligase RLIM	1037.72	1079.74	364.566	330.714	-97.6	1.50917	1.70702	0.19785	0.677394
5365	uc007cmd.2	Pfkfb2	Mus musculus adult male testis cDNA, RIKEN full-length enriched library, clone:4933407L07 product:6-phosphofructo-2-kinase/ fructose-2,6-biphosphatase 2, full insert sequence.	383.516	336.4	401.82	307.317	-139.4	-0.0672633	0.130453	0.197716	0.676775
1860	uc009rzz.2	Ctdspl	CTD small phosphatase-like protein	139.686	145.469	253.261	229.972	-206.12	-0.858444	-0.660743	0.197701	0.676704
4070	uc009pzb.1	Lrrc49	SubName: Full=Putative uncharacterized protein Lrrc49;	1529.49	1577.17	1932.79	1738.02	-103.42	-0.337632	-0.140107	0.197526	0.675895
5825	uc009nep.2	Psmb10	proteasome subunit beta type-10 precursor	185.971	217.397	319.2	325.397	-119.56	-0.779386	-0.58187	0.197516	0.675851
5987	uc009rgf.1	Rab6b	ras-related protein Rab-6B	5925.17	5890.92	3252.71	2820.3	-5.3	0.865214	1.06264	0.197429	0.675448
5199	uc007ypl.1	Parl	Mus musculus bone marrow macrophage cDNA, RIKEN full-length enriched library, clone:I830019F12 product:Presenilins associated rhomboid-like protein homolog [Homo sapiens], full insert sequence.	357.589	423.06	641.606	662.015	-5.6	-0.843383	-0.646	0.197383	0.675234
5019	uc008ayo.2	Nubp2	cytosolic Fe-S cluster assembly factor NUBP2	383.117	379.159	488.851	421.958	-7.6	-0.351608	-0.154295	0.197313	0.674913
8276	uc007rjn.2	Xrcc4	DNA repair protein XRCC4	395.275	425.102	409.483	384.113	-30.9	-0.0509462	0.146279	0.197226	0.674509
1964	uc009jqm.1	D430042O09Rik	hypothetical protein LOC233865	219.979	249.744	724.253	717.278	-122.99	-1.71913	-1.52208	0.197051	0.673703
3904	uc007ldu.1	Kpnb1	importin subunit beta-1	2964.68	2926.81	2879.5	2480.04	-506.2	0.0420563	0.238968	0.196911	0.673058
8521	uc007pca.2	Zfp839	zinc finger protein 839 isoform 2	189.211	187.844	234.057	202.743	-3.3	-0.306864	-0.110118	0.196746	0.672294
84	uc008sgl.1	1810030N24Rik	hypothetical protein LOC66291	267.795	318.497	246.829	256.141	-112.36	0.117618	0.314339	0.196721	0.672179
8158	uc009lmv.1	Vps37a	RecName: Full=Vacuolar protein sorting-associated protein 37A; Short=Vps37A; AltName: Full=ESCRT-I complex subunit VPS37A;	487.773	543.131	253.716	246.5	-172.2	0.942997	1.13971	0.196712	0.672137
6044	uc008pjl.1	Rap2b	ras-related protein Rap-2b precursor	971.514	904.169	543.611	441.448	-288.4	0.83766	1.03435	0.19669	0.672033
4128	uc009qsq.1	Lysmd2	lysM and putative peptidoglycan-binding	477.771	504.32	535.332	493.134	-77.3	-0.164115	0.0323605	0.196476	0.671047
277	uc009mgh.1	9130011J15Rik	hypothetical protein LOC66818 precursor	376.233	447.401	677.908	703.521	-4.3	-0.849466	-0.653023	0.196443	0.670892
3827	uc009sgc.1	Kiaa0028	Mus musculus mRNA for leucyl-tRNA synthetase (Kiaa0028 gene).	334.489	329.373	416.161	357.688	-74	-0.315186	-0.118981	0.196205	0.669797
2563	uc008hiq.1	Exoc6	exocyst complex component 6	855.777	825.524	1050.32	884.361	-18.5	-0.295529	-0.0993252	0.196204	0.669789
974	uc008zut.1	Auts2	autism susceptibility gene 2 protein	1117.97	1044.83	1628.45	1328.47	-727.07	-0.542623	-0.346499	0.196124	0.66942
3019	uc009csx.2	Gfpt1	SubName: Full=Putative uncharacterized protein Gfpt1;	1098.53	1107.59	460.488	405.277	-57.1	1.25434	1.45044	0.196103	0.669325
3087	uc008xbp.1	Gm1673	hypothetical protein LOC381633	474.404	477.377	526.202	462.206	-178	-0.149501	0.0465945	0.196096	0.669291
4836	uc007swa.1	Nek4	serine/threonine-protein kinase Nek4	285.762	247.076	379.477	286.408	-56.7	-0.409201	-0.213117	0.196084	0.669237
3492	uc008gng.1	Hnrnpul2	heterogeneous nuclear ribonucleoprotein U-like	3287.34	2948.78	3551.03	2780.95	-381	-0.111315	0.0845384	0.195853	0.668169
1837	uc008nez.2	Csnk2a1	casein kinase II subunit alpha	2837.13	2954.34	1889.92	1718.4	-97.9	0.586104	0.78177	0.195666	0.667307
4689	uc012ghw.1	N4bp1	NEDD4-binding protein 1	520.806	519.183	1310.93	1141.17	-151.7	-1.33177	-1.13621	0.195568	0.666852
5721	uc008vqd.1	Pramef8	PRAME family member 8	225.616	243.449	227.806	214.673	-242.42	-0.0139334	0.181476	0.195409	0.66612
5744	uc008zew.1	Prkab1	5'-AMP-activated protein kinase subunit beta-1	166.808	193.156	144.532	146.175	-78.8	0.2068	0.402074	0.195274	0.665496
3731	uc007aka.1	Jph1	junctophilin-1	271.091	269.104	371.675	322.256	-100.22	-0.455266	-0.260046	0.19522	0.665246
1565	uc009vcb.2	Chn1	N-chimaerin isoform 2	11806.5	10666.4	12900.9	10180.8	-198.18	-0.12789	0.0672236	0.195114	0.664754
7229	uc008ntt.1	Stk4	serine/threonine-protein kinase 4	388.027	400.79	550.581	496.757	-16.1	-0.504796	-0.309694	0.195102	0.664701
2611	uc007ssv.1	Fam116a	hypothetical protein LOC211922 isoform b	301.173	298.054	510.265	441.135	-216.56	-0.760653	-0.565645	0.195008	0.664266
6811	uc007wwk.1	Slc25a17	peroxisomal membrane protein PMP34	453.085	493.971	623.377	593.866	-6.8	-0.460323	-0.265711	0.194612	0.662437
3164	uc008pwy.1	Gon4l	SubName: Full=5830417I10Rik protein; Flags: Fragment;	628.695	564.096	1984.47	1555.98	-204.6	-1.65832	-1.46381	0.194513	0.661979
2615	uc012gqg.1	Fam118b	Mus musculus 11 days embryo whole body cDNA, RIKEN full-length enriched library, clone:2700018L24 product:unclassifiable, full insert sequence.	241.784	230.168	255.03	212.157	-63	-0.0769505	0.117555	0.194506	0.661946
606	uc009oat.1	Alkbh8	alkylated DNA repair protein alkB homolog 8	282.134	268.685	171.344	142.598	-353.45	0.719486	0.913962	0.194475	0.661806
2695	uc009qon.1	Fam63b	hypothetical protein LOC235461	247.665	259.177	273.272	249.925	-63.9	-0.141947	0.0524413	0.194389	0.661404
256	uc007aro.2	6330578E17Rik	hypothetical protein LOC76178	160.917	173.086	447.281	420.462	-61.2	-1.47487	-1.28049	0.194379	0.661361
2683	uc007nbc.2	Fam49a	family with sequence similarity 49, member A	4752.98	5144.41	2187.76	2069.48	-130.1	1.11938	1.31374	0.194355	0.661251
1657	uc009cuc.2	Cnbp	cellular nucleic acid-binding protein isoform 1	5978.42	6162.6	2705.86	2437.96	-92	1.14367	1.33787	0.194192	0.660496
2660	uc008xja.2	Fam184b	hypothetical protein LOC58227	288.521	314.008	536.271	510.154	-122.9	-0.894287	-0.70013	0.194156	0.660332
2657	uc007nqr.2	Fam179b	Mus musculus 0 day neonate thymus cDNA, RIKEN full-length enriched library, clone:A430041B07 product:hypothetical ARM repeat structure containing protein, full insert sequence.	808.176	740.039	883.04	706.784	-119.2	-0.12781	0.0663307	0.194141	0.660259
8246	uc008rwc.1	Wls	SubName: Full=Putative uncharacterized protein;	357.732	359.595	180.048	158.2	-227.48	0.990496	1.18463	0.194131	0.660213
331	uc007xhx.1	Abcd2	ATP-binding cassette sub-family D member 2	478.972	529.477	264.111	255.233	-63.9	0.858796	1.05275	0.193958	0.659413
3198	uc008ine.1	Gpr158	SubName: Full=Putative uncharacterized protein;	2818.03	2916.59	1814.51	1641.82	-269.41	0.635109	0.828989	0.19388	0.659056
5044	uc007qhj.2	Nup153	nucleoporin 153	878.299	758.277	794.972	600.054	-208.3	0.143808	0.337633	0.193825	0.6588
4451	uc008ddk.1	Mllt1	protein ENL	415.295	453.626	1015.37	969.674	-55.8	-1.2898	-1.096	0.193801	0.658691
5009	uc007jnm.1	Ntn1	netrin-1 precursor	150.081	199.176	128.25	148.814	-150.7	0.226788	0.420526	0.193739	0.658402
3585	uc007udb.2	Ift88	intraflagellar transport protein 88 homolog	293.85	294.608	283.319	248.393	-47.13	0.0526511	0.246172	0.193521	0.657398
6747	uc009ove.1	Siae	sialate O-acetylesterase	226.229	238.785	238.792	220.407	-43.9	-0.0779705	0.115542	0.193513	0.657358
3891	uc009udu.1	Klhl4	kelch-like protein 4	258.236	278.118	176.119	165.873	-82.3	0.552137	0.745622	0.193485	0.657231
5209	uc008gth.2	Patl1	protein PAT1 homolog 1	244.438	247.423	412.01	364.765	-228.8	-0.753212	-0.559989	0.193222	0.656018
5185	uc007bcw.1	PAPK-A	Mus musculus mRNA for polyploidy associated protein kinase PAPK-A, complete cds.	168.224	179.072	383.697	357.263	-176.04	-1.18958	-0.996445	0.193138	0.655627
7102	uc008fml.1	Spire1	protein spire homolog 1 isoform 2	633.413	650.932	1599.51	1437.81	-46.6	-1.33641	-1.14329	0.193112	0.655507
5940	uc007ezn.1	Qrsl1	glutamyl-tRNA(Gln) amidotransferase subunit A	260.247	256.103	245.642	211.447	-32.8	0.0833202	0.276425	0.193105	0.655475
2306	uc009nao.2	Dync1li2	cytoplasmic dynein 1 light intermediate chain 2	2937.85	2930	3452.9	3012.96	-130.6	-0.23305	-0.0402765	0.192774	0.653944
45	uc007jzu.2	1200014J11Rik	RecName: Full=Uncharacterized protein C17orf85 homolog;	297.29	286.12	412.815	347.631	-49.99	-0.473625	-0.280934	0.192691	0.653561
1276	uc007isf.2	Canx	calnexin precursor	5243.83	5612.41	4162.32	3898.76	-87.7	0.333235	0.525605	0.19237	0.652081
1389	uc008yee.2	Ccng2	cyclin-G2	452.73	446.682	1235.6	1066.96	-121.1	-1.44849	-1.25619	0.192305	0.651778
5258	uc008onu.1	Pcmtd2	protein-L-isoaspartate O-methyltransferase	1239.05	1277.74	547.972	494.638	-83.37	1.17706	1.36915	0.192086	0.650766
5701	uc007nxe.1	Ppp2r5e	serine/threonine-protein phosphatase 2A 56 kDa	1384.24	1501.65	528.339	501.8	-255.8	1.38956	1.58136	0.191806	0.649475
4090	uc008ema.1	Lrrtm2	leucine-rich repeat transmembrane neuronal	608.934	669.789	462.449	445.345	-122.4	0.396992	0.588783	0.191791	0.649406
4748	uc009oqh.2	Ncapd3	condensin-2 complex subunit D3	241.319	244.24	322.102	285.443	-175.4	-0.416576	-0.224904	0.191672	0.648855
1711	uc008phd.1	Commd2	COMM domain-containing protein 2	282.211	282.276	188.081	164.747	-8.1	0.58542	0.776854	0.191434	0.647757
3851	uc007dho.1	Kifap3	kinesin-associated protein 3	6133.52	6306.57	3193.61	2875.95	-67.5	0.94153	1.13282	0.191289	0.647085
8047	uc007ivz.2	Uqcrq	cytochrome b-c1 complex subunit 8	2617.32	2715.88	2071.87	1882.93	-67.1	0.337156	0.528439	0.191283	0.64706
782	uc009ttt.1	Arhgef9	rho guanine nucleotide exchange factor 9	2490.11	2505.09	5453.73	4805.36	-284.83	-1.13103	-0.939784	0.191251	0.64691
5762	uc008iia.1	Prkcq	protein kinase C theta type	146.94	166.272	157.055	155.655	-38.5	-0.0960381	0.095194	0.191232	0.646824
3886	uc007yph.1	Klhl24	kelch-like protein 24	1039.91	1088.24	678.13	621.644	-77.85	0.61682	0.807842	0.191022	0.645853
2069	uc007lyk.2	Ddx42	ATP-dependent RNA helicase DDX42	1349.33	1317.91	1787.66	1529.51	-353.72	-0.405831	-0.21481	0.191021	0.645851
2025	uc009osp.1	Dcps	scavenger mRNA-decapping enzyme DcpS	462.77	493.239	522.02	487.4	-0.9	-0.173812	0.0171805	0.190992	0.645716
508	uc011wxn.1	Ahctf1	protein ELYS	860.776	885.897	777.04	700.578	-315.3	0.147649	0.338594	0.190945	0.645499
3780	uc007mdw.2	Kcnj2	inward rectifier potassium channel 2	608.402	541.441	230.036	179.355	-110.3	1.40317	1.59399	0.19082	0.644922
1875	uc007qyw.1	Ctsl	cathepsin L1 preproprotein	1070.07	1205.18	892.665	880.974	-30.6	0.261509	0.452073	0.190564	0.643736
663	uc008pbc.2	Ankrd50	SubName: Full=Putative uncharacterized protein; Flags: Fragment;	257.668	237.4	580.258	468.554	-288.8	-1.17118	-0.980894	0.190288	0.642461
6681	uc008yti.1	Sez6l	seizure 6-like protein	729.905	744.569	287.749	257.277	-109.9	1.3429	1.53308	0.190187	0.641998
983	uc009rzi.1	Azi2	5-azacytidine-induced protein 2 isoform b	353.322	367.083	933.726	850.282	-236.01	-1.40201	-1.21183	0.19018	0.641965
7139	uc008exd.1	Srfbp1	serum response factor-binding protein 1	355.986	337.71	279.677	232.564	-8.8	0.348058	0.538154	0.190096	0.641575
1058	uc012aur.1	BC032203	hypothetical protein LOC210982	398.268	386.609	800.837	681.514	-145.47	-1.00777	-0.817868	0.189901	0.640673
3945	uc009tud.1	Las1l	LAS1-like	1010.71	866.727	676.132	508.328	-42.2	0.579998	0.769816	0.189818	0.640293
8294	uc008etd.1	Yipf5	protein YIPF5	641.232	662.443	310.487	281.261	-85.3	1.04631	1.23589	0.189575	0.63917
3210	uc008qol.1	Gpr89	Mus musculus adult male brain cDNA, RIKEN full-length enriched library, clone:0710001C08 product:RIKEN cDNA 4933412D19 gene, full insert sequence.	257.555	274.475	392.341	366.648	-183.04	-0.60723	-0.417723	0.189508	0.638858
6444	uc007agk.2	Rrs1	ribosome biogenesis regulatory protein homolog	481.324	440.202	324.656	260.371	-43.6	0.568099	0.7576	0.189501	0.638828
[truncated: 6,577 more rows]

## Sheet: LRRK2 GSDA TG mice
	id	geneSymbol	description	baseMean_control_footprinting	baseMean_GSDA LRRK2_footprinting	baseMean_control_RNA-Seq	baseMean_GSDA LRRK2_RNA-Seq	5'UTR_FE_MIN(isoform) (kcal/mol)	TE_control (log2)	TE_GSDA LRRK2 (log2)	dTE(GSDA-WT)	z-score
1	uc008www.2	0610007C21Rik	apoptosis-related protein 3 isoform 1	800.659	757.566	773.521	743.663	-6.7	0.0497476	0.0267225	-0.0230251	0.299099
2	uc008zuh.1	0610007L01Rik	hypothetical protein LOC71667	327.94	314.778	496.362	481.47	-144.1	-0.59796	-0.613113	-0.0151533	0.344406
3	uc007ohf.1	0610007P14Rik	probable ergosterol biosynthetic protein 28	514.709	478.718	340.965	378.862	-35.5	0.594134	0.337504	-0.25663	-1.04544
4	uc008baf.2	0610007P22Rik	hypothetical protein LOC68327 isoform 1	398.089	419.34	633.076	573.349	-306.7	-0.669288	-0.451294	0.217994	1.68631
5	uc007iuh.1	0610009B22Rik	hypothetical protein LOC66050	502.666	540.016	295.382	288.665	-35.3	0.767015	0.903608	0.136593	1.2178
6	uc007myi.1	0610009D07Rik	pre-mRNA branch site protein p14	1337.29	1299.34	836.46	790.374	-58.11	0.676942	0.717175	0.0402327	0.663186
7	uc008erx.2	0610009O20Rik	hypothetical protein LOC66839	383.448	444.484	504.252	563.754	-53.5	-0.395115	-0.342934	0.05218	0.73195
8	uc012clm.1	0610010B08Rik	KRAB box and zinc finger, C2H2 type domain	1161.64	1062.48	616.059	750.394	-37.7	0.915023	0.501717	-0.413306	-1.94721
9	uc007iff.1	0610010F05Rik	hypothetical protein LOC71675	538.758	526.136	527.648	648.404	-117.6	0.0300615	-0.301457	-0.331518	-1.47647
10	uc007jud.2	0610010K14Rik	chromatin complexes subunit BAP18 isoform 3	454.525	448.183	453.04	446.465	-375.07	0.00471931	0.00554205	0.000822739	0.436358
11	uc008eni.1	0610010O12Rik	hypothetical protein LOC66060	1600.79	1528.29	911.205	936.523	-96.6	0.812932	0.706536	-0.106396	-0.180753
12	uc008bcl.2	0610011F06Rik	hypothetical protein LOC68347	351.177	339.337	286.125	309.77	-7.3	0.295557	0.131521	-0.164036	-0.512504
13	uc008nnp.2	0610011L14Rik	hypothetical protein LOC68295	1127.39	1156.41	540.422	539.165	-176.9	1.06082	1.10085	0.040024	0.661985
14	uc007yxy.2	0610012G03Rik	Mus musculus adult male kidney cDNA, RIKEN full-length enriched library, clone:0610012G03 product:0610012G03RIK PROTEIN, full insert sequence.	571.191	539.224	349.259	387.974	-28.1	0.709675	0.474924	-0.234751	-0.919513
15	uc008pup.1	0610031J06Rik	lysosomal protein NCU-G1 precursor	552.189	573.941	533.334	574.235	-15.2	0.0501243	-0.000737862	-0.0508622	0.138879
16	uc008uak.1	0610037L13Rik	SubName: Full=Novel protein (0610037L13Rik); SubName: Full=Putative uncharacterized protein;	399.639	415.198	416.384	390.38	-41.3	-0.0592183	0.0889194	0.148138	1.28424
17	uc009afd.2	0910001L09Rik	hypothetical protein LOC66096	900.87	892.741	725.747	706.454	-111.6	0.311852	0.337646	0.0257944	0.580085
18	uc008dpj.2	1110001A16Rik	hypothetical protein LOC68554	292.673	232.504	296.291	294.597	-85.3	-0.0177281	-0.34149	-0.323762	-1.43183
19	uc007nnt.1	1110002B05Rik	small subunit of serine palmitoyltransferase A	271.254	232.038	234.59	260.629	-51.9	0.209502	-0.167634	-0.377136	-1.73902
20	uc008xnt.1	1110003E01Rik	hypothetical protein LOC68552	2128.11	2080.94	980.514	952.911	-57.4	1.11797	1.12682	0.00885816	0.482606
21	uc007zwt.2	1110004E09Rik	hypothetical protein LOC68001	628.977	582.252	855.398	848.838	-128.9	-0.443589	-0.543845	-0.100257	-0.145417
22	uc009jiw.1	1110004F10Rik	small acidic protein	1933.55	1823.26	3627.74	3241.3	-30.6	-0.907821	-0.830054	0.077767	0.879219
23	uc007mmk.2	1110005A03Rik	Mus musculus 18-day embryo whole body cDNA, RIKEN full-length enriched library, clone:1110005A03 product:hypothetical S-adenosyl-L-methionine-dependent methyltransferases structure containing protein, full insert sequence.	355.246	304.564	450.892	389.026	-28.5	-0.343963	-0.353121	-0.00915763	0.378915
24	uc008nob.2	1110008F13Rik	RAB5-interacting protein	422.357	422.887	525.06	556.971	-88.3	-0.314019	-0.397331	-0.0833114	-0.0478852
25	uc008jfk.2	1110008P14Rik	hypothetical protein LOC73737	539.936	617.716	512.657	620.277	-69.3	0.0747943	-0.00596926	-0.0807636	-0.0332213
26	uc008dju.2	1110012J17Rik	hypothetical protein LOC68617 isoform 2	2254.59	1938.63	5143.12	4703.28	-282.28	-1.18978	-1.27863	-0.0888493	-0.0797597
27	uc009tjf.1	1110012L19Rik	hypothetical protein LOC68618	169.46	169.662	209.324	216.842	-81.26	-0.304787	-0.353985	-0.049198	0.148458
28	uc007ofy.1	1110018G07Rik	hypothetical protein LOC68497	1665.41	1525.31	3836.78	3668.41	-222.19	-1.20402	-1.26605	-0.0620317	0.0745921
29	uc007vfc.1	1110020G09Rik	hypothetical protein LOC68646 isoform 2	631.482	551.759	563.274	617.619	-108.21	0.164904	-0.162677	-0.327581	-1.45381
30	uc011wml.1	1110028C15Rik	hypothetical protein LOC68691 isoform 2	191.394	172.029	528.862	407.349	-132.2	-1.46634	-1.24361	0.222734	1.71359
31	uc008mne.2	1110034G24Rik	hypothetical protein LOC73747	173.687	159.826	178.161	171.185	-78.08	-0.0366918	-0.0990582	-0.0623664	0.072666
32	uc008rzo.1	1110037F02Rik	protein virilizer homolog	1307.18	1338.64	1111.66	1255.99	-29.2	0.233742	0.0919519	-0.14179	-0.384467
33	uc007wmv.1	1110038F14Rik	hypothetical protein LOC117171	258.978	216.38	336.428	355.793	-101.7	-0.377468	-0.717472	-0.340004	-1.52531
34	uc012dnd.1	1110049F12Rik	thioredoxin family Trp26	1020.44	1030.09	1128.79	1088.33	-58.3	-0.145588	-0.0793578	0.0662304	0.812818
35	uc008kvs.1	1110051M20Rik	hypothetical protein LOC228356	2016.87	1991.47	1417.43	1387.77	-64.8	0.508839	0.521066	0.012227	0.501996
36	uc007mzg.2	1110057K04Rik	hypothetical protein LOC68832 isoform 3	773.261	811.508	518.547	492.001	-77.82	0.576481	0.721944	0.145463	1.26885
37	uc007amj.2	1110058L19Rik	hypothetical protein LOC68002 precursor	548.278	548.595	286.717	258.392	-12.2	0.935282	1.08618	0.150896	1.30012
38	uc008gyz.1	1110059E24Rik	hypothetical protein LOC66206	472.311	445.677	613.16	566.27	-19.8	-0.376527	-0.34549	0.0310367	0.610257
39	uc009sfj.2	1110059G10Rik	hypothetical protein LOC66202	586.588	543.02	343.288	358.362	-18.5	0.772931	0.599588	-0.173344	-0.566075
40	uc008urd.2	1110065P20Rik	hypothetical protein LOC68920	193.556	161.848	173.644	194.444	-116.1	0.156623	-0.264715	-0.421338	-1.99343
41	uc007idj.2	1110067D22Rik	galectin-related protein A	833.347	787.446	413.027	499.697	-58.6	1.01268	0.656129	-0.356553	-1.62055
42	uc007ust.1	1190002H23Rik	response gene to complement 32 protein	367.044	378.472	223.882	259.661	-54.4	0.713211	0.543557	-0.169653	-0.544836
43	uc007urd.1	1200011I18Rik	hypothetical protein LOC67467	584.334	532.996	433.762	504.473	-35.6	0.429888	0.0793476	-0.35054	-1.58595
44	uc007ktg.1	1200011M11Rik	protein SMG8	380.312	380.43	388.638	387.769	-5.5	-0.0312443	-0.027565	0.00367935	0.452799
45	uc007jzu.2	1200014J11Rik	RecName: Full=Uncharacterized protein C17orf85 homolog;	407.223	338.807	527.313	512.595	-49.99	-0.372838	-0.597355	-0.224518	-0.860613
46	uc007cyq.2	1200016B10Rik	hypothetical protein LOC66875	245.037	195.492	134.34	180.347	-66.8	0.867114	0.116335	-0.750779	-3.88957
47	uc007kca.1	1300001I01Rik	hypothetical protein LOC74148	1921.76	1965.23	1993.13	2112.65	-44.5	-0.052608	-0.104356	-0.0517479	0.133782
48	uc007usp.2	1300010F03Rik	hypothetical protein LOC219189 isoform 2	655.253	686.685	1112.75	1157.44	-29.52	-0.764005	-0.753222	0.0107832	0.493686
49	uc009nus.2	1300018I17Rik	Mus musculus adult male liver cDNA, RIKEN full-length enriched library, clone:1300018I17 product:similar to COILED-COIL PROTEIN [Homo sapiens], full insert sequence.	289.565	316.773	779.236	778.553	-449.92	-1.42818	-1.29735	0.130828	1.18462
50	uc009dij.1	1500001M20Rik	MMP37-like protein, mitochondrial precursor	192.758	211.579	306.127	286.311	-40.9	-0.667335	-0.436384	0.230951	1.76089
51	uc009fpm.1	1500002O20Rik	protein SMG9	568.032	668.626	440.119	455.998	-100.73	0.368078	0.552174	0.184096	1.49121
52	uc008ltv.1	1500003O03Rik	SubName: Full=Novel protein (1500003O03Rik);	1682.36	1682.44	1100.48	1068.6	-36.5	0.612355	0.654829	0.0424734	0.676083
53	uc008pwp.2	1500004A13Rik	Mus musculus adult male diencephalon cDNA, RIKEN full-length enriched library, clone:9330131K01 product:unclassifiable, full insert sequence.	534.244	450.164	292.796	269.106	-59.8	0.867605	0.742275	-0.125329	-0.289725
54	uc007jox.2	1500010J02Rik	CST complex subunit CTC1 isoform a	506.813	564.083	667.654	737.636	-283.4	-0.397647	-0.387003	0.0106443	0.492887
55	uc008zld.1	1500011H22Rik	hypothetical protein LOC68948	1470.13	1482.95	1786.73	1717.94	-1.9	-0.281373	-0.212209	0.0691637	0.829702
56	uc007yyf.1	1500031L02Rik	hypothetical protein LOC66994	343.741	265.166	699.868	611.892	-155.5	-1.02576	-1.20638	-0.180618	-0.607943
57	uc007wza.1	1500032L24Rik	SubName: Full=Putative uncharacterized protein 1500032L24Rik;	1251.41	1218.89	1996.72	2368.06	-10.6	-0.674076	-0.958134	-0.284057	-1.2033
58	uc008ugg.2	1520402A15Rik	hypothetical protein LOC68075	182.933	183.229	182.229	205.967	-54.5	0.00555626	-0.168769	-0.174325	-0.571725
59	uc007pog.2	1600012F09Rik	hypothetical protein LOC67008	300.244	272.459	270.054	299.171	-20.6	0.152888	-0.134931	-0.287819	-1.22495
60	uc009gks.1	1600014C10Rik	hypothetical protein LOC72244	246.341	259.827	159.272	151.278	-116.7	0.629168	0.780347	0.151179	1.30175
61	uc007yvv.1	1600021P15Rik	hypothetical protein LOC239796	544.145	613.372	418.224	454.087	-15	0.379713	0.433792	0.0540788	0.742878
62	uc007oho.2	1700019E19Rik	hypothetical protein LOC76411 isoform 2	234.609	225.81	244.738	245.318	-3.6	-0.0609798	-0.119544	-0.0585641	0.0945506
63	uc007ohr.1	1700020O03Rik	hypothetical protein LOC70373	508.502	566.308	738.354	683.065	-37.4	-0.538059	-0.270436	0.267623	1.97196
64	uc007ezk.1	1700021F05Rik	hypothetical protein LOC67851	312.519	281.442	713.014	684.295	-35.8	-1.18998	-1.28178	-0.0917926	-0.0967001
65	uc009mfy.2	1700030K09Rik	hypothetical protein LOC72254	165.939	181.298	183.186	200.106	-36.4	-0.142652	-0.1424	0.000252548	0.433076
66	uc008mks.1	1700037H04Rik	hypothetical protein LOC67326	2282.42	2326.25	1798.7	2171.89	-78.6	0.343608	0.099057	-0.244551	-0.975916
67	uc009cpr.2	1700040I03Rik	protease-associated domain-containing protein of	200.181	166.805	210.846	244.445	-58.6	-0.0748833	-0.551344	-0.476461	-2.3107
68	uc007egy.1	1700052N19Rik	hypothetical protein LOC73419	795.579	761.224	642.627	575.052	-25.2	0.308024	0.404629	0.0966049	0.987642
69	uc009nwp.1	1700054N08Rik	hypothetical protein LOC73420	953.781	1002.22	1034.79	1038.62	-197.5	-0.117604	-0.0514689	0.0661352	0.812271
70	uc007bay.2	1700066M21Rik	hypothetical protein LOC73467 precursor	308.158	276.486	146.222	170.529	-25.9	1.07551	0.69719	-0.378324	-1.74586
71	uc007lwj.1	1700081L11Rik	hypothetical protein LOC76719	814.758	822.242	1749.79	1770.69	-386.3	-1.10274	-1.10667	-0.00393734	0.408961
72	uc008dtt.1	1700106N22Rik	calmodulin-lysine N-methyltransferase	244.43	238.198	149.27	162.889	-7.9	0.711494	0.548267	-0.163227	-0.507849
73	uc007twy.2	1700123O20Rik	hypothetical protein LOC58248	142.094	165.308	146.333	200.466	-410.24	-0.0424099	-0.278201	-0.235791	-0.925498
74	uc008gpi.2	1810006K21Rik	hypothetical protein LOC69038 isoform 1	775.525	763.357	717.705	627.62	-28.9	0.111782	0.282467	0.170685	1.41402
75	uc007fvt.2	1810008A18Rik	hypothetical protein LOC108707	610.457	509.763	411.853	404.886	-25.1	0.56776	0.332312	-0.235448	-0.923525
76	uc008gnt.1	1810009A15Rik	hypothetical protein LOC66276	262.281	267.401	430.952	375.773	-1.8	-0.716414	-0.490858	0.225557	1.72984
77	uc008xlf.2	1810013D10Rik	Mus musculus adult male heart cDNA, RIKEN full-length enriched library, clone:1010001N24 product:RIKEN cDNA 1810013D10 gene, full insert sequence.	293.689	296.898	173.919	205.78	-51.9	0.755873	0.528866	-0.227007	-0.874943
78	uc007yda.2	1810013L24Rik	hypothetical protein LOC69053	1503.07	1321.64	656.813	663.769	-195.81	1.19436	0.993571	-0.200788	-0.724036
79	uc009ijj.2	1810020D17Rik	hypothetical protein LOC66273 isoform 1	333.368	308.512	457.621	458.759	-56.1	-0.457038	-0.572407	-0.115369	-0.232399
80	uc008oql.1	1810022K09Rik	hypothetical protein LOC69126	922.91	798.918	767.838	780.586	-20.8	0.265389	0.0334894	-0.231899	-0.903099
81	uc009omb.1	1810026J23Rik	hypothetical protein LOC69773	893.36	966.847	516.61	538.079	-73.31	0.790165	0.845469	0.0553039	0.74993
82	uc007jry.1	1810027O10Rik	hypothetical protein LOC69186 precursor	661.442	639.377	1122.99	1043.09	-13	-0.763653	-0.706118	0.057535	0.762771
83	uc009lvo.1	1810029B16Rik	hypothetical protein LOC66282	293.141	277.315	170.001	230.256	-91.6	0.786051	0.268285	-0.517766	-2.54844
84	uc008sgl.1	1810030N24Rik	hypothetical protein LOC66291	361.416	316.141	296.125	279.096	-112.36	0.287452	0.179808	-0.107644	-0.187935
85	uc007bnp.1	1810031K17Rik	hypothetical protein LOC69171	503.974	475.29	564.395	577.183	-214.18	-0.163353	-0.280222	-0.116868	-0.241025
86	uc008rey.1	1810037I17Rik	hypothetical protein LOC67704	815.297	751.292	707.889	669.974	-19.1	0.203803	0.165268	-0.0385348	0.209831
87	uc007fwn.1	1810043G02Rik	hypothetical protein LOC67884	399.578	401.847	576.935	589.766	-25.7	-0.52993	-0.553495	-0.0235656	0.295988
88	uc007mru.2	1810043H04Rik	hypothetical protein LOC208501	171.335	161.051	286.135	287.789	-14.2	-0.739878	-0.837489	-0.0976102	-0.130184
89	uc007lgj.1	1810046J19Rik	protein C17orf37 homolog	1140.17	1079.89	1151.63	1184.72	-13.1	-0.0144357	-0.133656	-0.11922	-0.254562
90	uc007nvq.1	1810048J11Rik	RecName: Full=Pecanex-like protein C14orf135 homolog;	305.064	285.192	575.052	568.917	-93.9	-0.914581	-0.996283	-0.0817021	-0.0386232
91	uc009nyu.2	1810063B05Rik	hypothetical protein LOC67892	307.578	302.086	212.824	184.146	-83.1	0.531293	0.714111	0.182818	1.48385
92	uc008seh.2	1810074P20Rik	E3 UFM1-protein ligase 1	831.143	807.205	464.082	586.086	-25.6	0.840719	0.461823	-0.378896	-1.74915
93	uc009adx.1	2010007H12Rik	hypothetical protein LOC69871	264.852	259.325	195.598	211.559	-15.6	0.437295	0.2937	-0.143595	-0.394854
94	uc012ckn.1	2010011I20Rik	transmembrane protein C20orf108 homolog	433.11	411.098	284.481	288.421	-35.5	0.606402	0.511308	-0.0950937	-0.1157
95	uc008mej.2	2010106G01Rik	signal peptide peptidase-like 2A	586.909	546.167	525.343	449.254	-94.1	0.159876	0.281811	0.121935	1.13343
96	uc007pef.1	2010107E04Rik	6.8 kDa mitochondrial proteolipid	2561.88	2340.32	2690.31	2641.59	-11.8	-0.070574	-0.174699	-0.104125	-0.167682
97	uc007fgs.1	2010107G23Rik	hypothetical protein LOC69894	387.456	387.557	211.302	226.43	-62.7	0.874726	0.775344	-0.0993824	-0.140384
98	uc007arx.2	2010300C02Rik	hypothetical protein LOC72097	7868.26	7158.94	11102.6	10270.6	-124.1	-0.496778	-0.52071	-0.0239318	0.29388
99	uc008uaz.1	2010305A19Rik	hcp beta-lactamase-like protein C1orf163	318.49	341.746	232	253.897	-86.9	0.45712	0.428685	-0.0284346	0.267964
100	uc009qcm.1	2010321M09Rik	hypothetical protein LOC69882	281.432	327.81	482.875	483.981	-282.4	-0.778863	-0.562088	0.216775	1.67929
101	uc007qtr.2	2210016F16Rik	hypothetical protein LOC70153	272.845	283.847	292.381	274.974	-30.4	-0.0997697	0.0458169	0.145587	1.26956
102	uc007rgw.1	2210408I21Rik	hypothetical protein LOC72371 isoform 2	396.27	337.186	302.726	319.881	-32.6	0.388474	0.0760066	-0.312467	-1.36682
103	uc008mud.1	2310001A20Rik	adipocyte plasma membrane-associated protein	749.893	792.657	624.683	656.237	-9.4	0.26356	0.272478	0.00891812	0.482952
104	uc008ojy.1	2310003C23Rik	protein C20orf11 homolog	1121.51	1073.3	956.776	995.511	-160.33	0.229184	0.108542	-0.120642	-0.262748
105	uc008lzf.2	2310003F16Rik	huntingtin-interacting protein K	763.584	727.322	1089.72	1087.03	-3.4	-0.513093	-0.579728	-0.0666353	0.0480954
106	uc008mpo.2	2310003L22Rik	probable methyltransferase C20orf7 homolog,	714.816	663.015	1242.8	1133.24	-197.9	-0.797955	-0.773336	0.0246189	0.573319
107	uc007jls.2	2310004I24Rik	Mus musculus adult male tongue cDNA, RIKEN full-length enriched library, clone:2310004I24 product:RIKEN cDNA 2310004I24 gene, full insert sequence.	167.902	178.286	269.548	256.667	-67.2	-0.682925	-0.525709	0.157216	1.33649
108	uc007mkn.2	2310004N24Rik	CST complex subunit TEN1	586.468	584.625	453.88	476.178	-63.7	0.369743	0.296011	-0.073732	0.00724978
109	uc007gcq.1	2310011J03Rik	hypothetical protein LOC66374	409.121	413.061	273.862	269.128	-94.02	0.579077	0.618061	0.0389836	0.655997
110	uc007xqe.2	2310016M24Rik	hypothetical protein LOC66379	1700.71	1638.87	555.154	598.366	-101.6	1.61518	1.4536	-0.161578	-0.498358
111	uc007sko.1	2310021P13Rik	hypothetical protein LOC268721	1451.72	1550.8	2238.64	2512.71	-163.2	-0.624863	-0.696234	-0.071371	0.0208389
112	uc009fwo.2	2310022A10Rik	hypothetical protein LOC66367 isoform 1	477.456	460.009	418.667	463.948	-65.2	0.189564	-0.0123012	-0.201866	-0.730238
113	uc009nxg.1	2310022B05Rik	hypothetical protein LOC69551	821.29	913.057	516.294	647.468	-96.01	0.6697	0.495896	-0.173804	-0.568725
114	uc008siz.2	2310028H24Rik	hypothetical protein LOC71901 isoform 2	1925.77	1929.95	871.934	902.833	-150.5	1.14314	1.09603	-0.0471098	0.160477
115	uc012dno.1	2310028O11Rik	Mus musculus 18-day embryo whole body cDNA, RIKEN full-length enriched library, clone:1190003D03 product:unclassifiable, full insert sequence.	1325.49	1226.84	1321.94	1304.03	-66.9	0.00386428	-0.0880404	-0.0919047	-0.0973452
116	uc008ryx.1	2310030N02Rik	hypothetical protein LOC76947 precursor	219.369	232.117	251.696	251.804	-11.6	-0.198327	-0.117449	0.0808777	0.897123
117	uc007jdl.1	2310033P09Rik	multiple myeloma tumor-associated protein 2	226.342	222.332	350.281	327.775	-23.5	-0.630009	-0.55999	0.0700191	0.834625
118	uc007cgi.2	2310035C23Rik	SubName: Full=Putative uncharacterized protein;	1422.86	1373.93	1414.14	1412.25	-113.1	0.00887738	-0.0396887	-0.0485661	0.152095
119	uc008mla.1	2310035K24Rik	Mus musculus adult male kidney cDNA, RIKEN full-length enriched library, clone:0610038L13 product:RIKEN cDNA 0610038L13 gene, full insert sequence.	238.566	194.709	373.516	375.366	-91.1	-0.64678	-0.946976	-0.300196	-1.29619
120	uc009moy.1	2310036O22Rik	hypothetical protein LOC68544	697.465	636.917	1162.7	994.115	-17.7	-0.737288	-0.642307	0.0949814	0.978298
121	uc007xmr.1	2310037I24Rik	hypothetical protein LOC69612	448.554	462.05	1222.22	1192.3	-357.52	-1.44615	-1.36763	0.0785252	0.883583
122	uc009gpq.2	2310044H10Rik	RIKEN cDNA 2310044H10	2332.15	2328.74	2017.62	2195.11	-51.1	0.209006	0.0852545	-0.123752	-0.280643
123	uc009lyx.1	2310045N01Rik	Mus musculus adult male tongue cDNA, RIKEN full-length enriched library, clone:2310045N01 product:hypothetical protein, full insert sequence.	378.103	430.12	454.666	467.329	-3.9	-0.266025	-0.119699	0.146326	1.27382
124	uc007jpb.1	2310047M10Rik	hypothetical protein LOC71923	281.135	269.082	399.013	377.442	-1.9	-0.505171	-0.488206	0.0169643	0.529262
125	uc009krw.2	2310057J16Rik	calmodulin-regulated spectrin-associated protein	356.907	374.004	345.404	426.9	-160.72	0.0472635	-0.190846	-0.23811	-0.938843
126	uc009kbg.1	2310057M21Rik	hypothetical protein LOC68277	444.036	480.072	363.393	390.102	-5	0.289147	0.2994	0.0102533	0.490636
127	uc007mil.1	2310067B10Rik	hypothetical protein LOC71947	862.274	911.634	1584.27	1687.07	-204.6	-0.877602	-0.887998	-0.010396	0.371787
128	uc009ipw.2	2400001E08Rik	ragulator complex protein PDRO	691.342	650.263	1060.09	1100.04	-85	-0.616721	-0.758457	-0.141736	-0.384154
129	uc009niz.2	2400003C14Rik	IST1 homolog	1641.62	1673.69	1450.27	1447.97	-50.3	0.178802	0.209	0.0301987	0.605434
130	uc008ocv.1	2410001C21Rik	SubName: Full=Putative uncharacterized protein;	1671.09	1684.35	2181.02	2069.49	-29.6	-0.384214	-0.297085	0.0871293	0.933104
131	uc009got.2	2410002F23Rik	hypothetical protein LOC668661	1363.62	1343.91	838.112	837.847	-700.37	0.702223	0.681683	-0.0205403	0.3134
132	uc007mrq.1	2410002I01Rik	hypothetical protein LOC78777	194.257	205.217	217.654	252.374	-400.48	-0.164069	-0.29841	-0.134341	-0.341593
133	uc007rst.1	2410002O22Rik	hypothetical protein LOC66975 isoform 2	1117.66	1214	842.848	1070.39	-143.6	0.407137	0.181633	-0.225505	-0.866294
134	uc009bwg.2	2410003K15Rik	hypothetical protein LOC75593	316.704	324.964	286.058	296.489	-20.8	0.146828	0.132301	-0.0145271	0.34801
135	uc008rqt.1	2410004B18Rik	hypothetical protein LOC66421	371.864	338.397	422.538	386.509	-6.9	-0.184308	-0.191784	-0.00747557	0.388596
136	uc008dcl.1	2410015M20Rik	protein QIL1	1851.12	1786.27	1552.06	1550.6	-29.5	0.254211	0.204126	-0.0500849	0.143353
137	uc007odz.2	2410016O06Rik	lysine-specific demethylase NO66	374.81	338.075	325.275	317.157	-26.6	0.204497	0.0921453	-0.112352	-0.215032
138	uc009kyr.2	2410022L05Rik	cooperator of PRMT5	155.093	170.21	245.419	247.585	-18.4	-0.662115	-0.54061	0.121504	1.13095
139	uc009cad.1	2410066E13Rik	hypothetical protein LOC68235	180.427	182.957	138.644	155.234	-3.3	0.380032	0.237056	-0.142976	-0.391289
140	uc007ven.2	2410089E03Rik	transmembrane protein ENSP00000382582 homolog	187.015	184.072	437.224	537.542	-222.1	-1.22522	-1.54611	-0.32089	-1.41529
141	uc008dpm.2	2410091C18Rik	protein midA homolog, mitochondrial precursor	708.446	717.883	864.669	840.907	-10	-0.28749	-0.228198	0.0592921	0.772885
142	uc008gxv.1	2410127L17Rik	hypothetical protein LOC67383	245.107	228.192	243.993	289.887	-296.6	0.00657436	-0.345246	-0.35182	-1.59332
143	uc008zgj.1	2410131K14Rik	hypothetical protein LOC76792 precursor	295.034	295.258	224.828	231.639	-57	0.392057	0.350101	-0.0419559	0.190141
144	uc008qcn.1	2500003M10Rik	Friend of PRMT1 protein	2087.91	1893.28	1717.17	1551.85	-494.43	0.282031	0.2869	0.00486877	0.459645
145	uc007fhj.1	2510003E04Rik	KIF1-binding protein	4129.39	4111.53	3452.59	3390.19	-28.7	0.25825	0.27831	0.0200592	0.547075
146	uc007yrl.2	2510009E07Rik	hypothetical protein LOC72190	911.217	859.488	344.369	362.543	-133.6	1.40384	1.24533	-0.158513	-0.480716
147	uc007ghf.2	2510012J08Rik	hypothetical protein LOC70312	318.068	305.665	1036.09	1005.49	-39.8	-1.70375	-1.71787	-0.0141209	0.350348
148	uc008vtm.1	2510039O18Rik	hypothetical protein LOC77034 precursor	203.688	187.955	455.345	463.742	-56.52	-1.1606	-1.30293	-0.142334	-0.387594
149	uc009rtv.1	2610002I17Rik	transmembrane protein 103	230.656	245.564	155.277	158.307	-23.3	0.570899	0.633376	0.062477	0.791216
150	uc008wda.2	2610002J02Rik	hypothetical protein LOC67513	203.693	197.736	269.684	288.69	-219.2	-0.404875	-0.545945	-0.141071	-0.380325
151	uc009ucj.2	2610002M06Rik	charged multivesicular body protein 1b-2	1342.92	1313.37	216.684	259.367	-58.7	2.63171	2.34021	-0.291496	-1.24611
152	uc009tdr.1	2610018G03Rik	serine/threonine-protein kinase MST4	914.482	708.397	294.919	280.433	-304.77	1.63264	1.3369	-0.295737	-1.27052
153	uc012gab.1	2610019F03Rik	hypothetical protein LOC72148	296.681	248.854	261.177	215.42	-65.8	0.183887	0.208142	0.0242544	0.571221
154	uc008xwc.2	2610024G14Rik	mitochondrial nitric oxide synthase	416.623	394.145	419.261	412.384	-9.4	-0.00910692	-0.0652634	-0.0561565	0.108408
155	uc007uao.2	2610027L16Rik	pumilio domain-containing protein C14orf21	163.198	174.605	381.807	364	-30.9	-1.22622	-1.05984	0.166379	1.38923
156	uc009uat.1	2610029G23Rik	hypothetical protein LOC67683	277.015	259.412	244.067	250.534	-9.5	0.182689	0.0502407	-0.132449	-0.3307
157	uc008scx.2	2610029I01Rik	hypothetical protein LOC77032	177.291	198.141	214.301	237.645	-20.8	-0.273519	-0.262277	0.0112428	0.496332
158	uc009hzh.1	2610034B18Rik	hypothetical protein LOC70420	555.45	497.619	487.886	466.039	-3.7	0.187113	0.0945925	-0.0925201	-0.100887
159	uc009rba.2	2610101N10Rik	U2-associated protein SR140 2	1254.57	1232.18	971.866	1215.28	-52.9	0.36836	0.0199231	-0.348437	-1.57384
160	uc012dam.1	2610301B20Rik	hypothetical protein LOC67157	763.124	733.38	278.841	284.866	-54.4	1.45247	1.36428	-0.088196	-0.0759991
161	uc007unf.1	2610301G19Rik	p30 DBC protein	1397.18	1460.54	2681.68	2610.38	-76.9	-0.940617	-0.837762	0.102855	1.02362
162	uc007kir.2	2610507B11Rik	hypothetical protein LOC72503 precursor	946.441	988.075	6944.78	7277.9	-58.2	-2.87534	-2.88083	-0.00548512	0.400052
163	uc008zah.2	2610524H06Rik	SubName: Full=Putative uncharacterized protein 2610524H06Rik;	757.45	826.679	498.857	508.341	-23.8	0.602525	0.701531	0.0990061	1.00146
164	uc007zng.2	2610528E23Rik	hypothetical protein LOC66497	269.129	242.422	221.457	245.861	-58.26	0.28127	-0.0203196	-0.301589	-1.30421
165	uc008llq.1	2700007P21Rik	hypothetical protein LOC212772	1005.06	933.328	480.135	523.121	-78.94	1.06577	0.835238	-0.230533	-0.895235
166	uc009lti.2	2700029M09Rik	hypothetical protein LOC72612	539.821	518.926	799.645	900.883	-111.6	-0.56688	-0.79581	-0.22893	-0.886006
167	uc009kdb.2	2700050L05Rik	erythroid differentiation-related factor 1	534.824	474.493	378.761	392.775	-65.5	0.497779	0.272682	-0.225096	-0.863944
168	uc007siv.1	2700060E02Rik	hypothetical protein LOC68045	1423.52	1251.8	1888.71	1759.19	-50	-0.407943	-0.490905	-0.0829618	-0.0458733
169	uc008egt.1	2700062C07Rik	hypothetical protein LOC68046	261.038	260.131	262.251	242.801	-8.4	-0.00669023	0.0994642	0.106154	1.04261
170	uc008ibv.2	2700078E11Rik	hypothetical protein LOC78832 isoform 1	490.107	452.007	538.657	570.96	-142	-0.136268	-0.337044	-0.200776	-0.723963
171	uc008gkz.2	2700081O15Rik	hypothetical protein LOC108899	223.456	228.067	249.664	295.534	-186.11	-0.159995	-0.373866	-0.213872	-0.799339
172	uc009ejz.2	2700089E24Rik	hypothetical protein LOC381820	688.739	672.772	169.178	177.213	-88.5	2.02542	1.92464	-0.100778	-0.148415
173	uc007pdt.2	2810002N01Rik	apoptogenic 1 isoform 2	383.614	360.33	748.323	682.621	-6.6	-0.964003	-0.921764	0.0422394	0.674736
174	uc009nxs.2	2810004N23Rik	hypothetical protein LOC66523	191.988	188.319	615.549	573.76	-19.1	-1.68085	-1.60727	0.073588	0.855166
175	uc007rut.1	2810008M24Rik	hypothetical protein LOC75616	460.765	421.38	283.902	350.057	-39.72	0.69864	0.267535	-0.431105	-2.04965
176	uc008peu.1	2810046L04Rik	SubName: Full=Putative uncharacterized protein;	382.428	388.299	333.548	342.848	-164.8	0.197294	0.179599	-0.0176949	0.329777
177	uc008wch.1	2810405K02Rik	hypothetical protein LOC66469	524.808	500.434	1308.48	1342.56	-3.42	-1.31803	-1.42373	-0.105701	-0.176749
178	uc008phx.1	2810407C02Rik	selenoprotein T precursor	1505.38	1332.35	627.487	676.546	-28.7	1.26247	0.977713	-0.284761	-1.20735
179	uc009man.2	2810422J05Rik	hypothetical protein LOC75620	349.484	324.53	734.437	739.679	-62.6	-1.07141	-1.18854	-0.117133	-0.242551
180	uc008sjh.2	2810432D09Rik	alba-like protein C9orf23 homolog	393.505	394.435	291.295	290.036	-30.61	0.433904	0.443558	0.00965346	0.487184
181	uc008svx.2	2810432L12Rik	transmembrane protein C9orf125 homolog	409.59	429.258	713.407	799.718	-147.42	-0.800547	-0.897646	-0.0970995	-0.127244
182	uc009akm.2	2810453I06Rik	STAT3-interacting protein as a repressor	210.629	186.776	355.472	363.273	-311	-0.755033	-0.959744	-0.204711	-0.746614
183	uc012bts.1	2900010J23Rik	DNA repair protein Swi5	2441.16	2446.08	2167.05	2004.87	-100.1	0.171834	0.286959	0.115124	1.09423
184	uc007ygu.1	2900011O08Rik	hypothetical protein LOC67254	1268.56	1229.71	2772.67	2841.35	-50.22	-1.12808	-1.20826	-0.0801762	-0.0298408
185	uc008yua.2	2900026A02Rik	hypothetical protein LOC243219	248.438	217.688	137.516	154.525	-92.51	0.853287	0.49442	-0.358867	-1.63387
186	uc009krz.2	2900053A13Rik	hypothetical protein LOC554362	477.466	469.02	1509.34	1288.14	-7.4	-1.66045	-1.45757	0.202878	1.59931
187	uc009uhz.2	2900062L11Rik	signal peptidase complex subunit 3	1491.87	1437.64	628.165	637.431	-53.2	1.2479	1.17336	-0.0745391	0.00260423
188	uc009uhy.1	2900062L11Rik	signal peptidase complex subunit 3	1491.87	1437.64	616.687	621.302	-53.2	1.27451	1.21034	-0.0641731	0.0622672
189	uc008lpb.1	2900064A13Rik	RIKEN cDNA 2900064A13 precursor	1221.84	1237.15	644.336	585.261	-12.1	0.923173	1.07986	0.15669	1.33347
190	uc008dlw.1	2900073G15Rik	myosin light chain, regulatory B-like	4334.3	4110.45	2738.37	2546	-198.02	0.662482	0.691065	0.0285835	0.596138
191	uc009jtx.1	2900092E17Rik	PAXIP1-associated protein 1	206.003	191.249	424.927	421.555	-178.8	-1.04455	-1.14027	-0.0957189	-0.119298
192	uc007irv.2	3010026O09Rik	hypothetical protein LOC68067	148.264	159.513	171.423	164.693	-10	-0.209389	-0.04611	0.163279	1.37139
193	uc008tjk.1	3110001D03Rik	transmembrane protein C9orf123 homolog	418.84	407.684	595.768	587.803	-7.4	-0.50835	-0.527881	-0.0195312	0.319209
194	uc008ebz.1	3110002H16Rik	colon cancer-associated protein Mic1 homolog	785.731	776.989	485.5	471.102	-26.5	0.694563	0.721854	0.0272902	0.588694
195	uc007elx.1	3110003A17Rik	Mus musculus unknown mRNA.	303.023	318.256	135.15	163.783	-55.3	1.16487	0.958399	-0.206467	-0.75672
196	uc007agp.1	3110035E14Rik	hypothetical protein LOC76982	326.362	688.592	325.821	641.142	-99.6	0.00239343	0.103007	0.100613	1.01071
197	uc008sgv.1	3110043O21Rik	hypothetical protein LOC73205	408.091	373.211	534.985	462.784	-85.7	-0.390607	-0.310347	0.0802603	0.893569
198	uc008nsq.2	3230401D17Rik	oxidative stress responsive 1	451.11	409.195	451.016	383.073	-91.39	0.000302457	0.09517	0.0948676	0.977643
199	uc009nqh.1	4632415K11Rik	hypothetical protein LOC74347	193.742	201.324	245.654	260.47	-25.3	-0.342491	-0.371594	-0.0291022	0.264122
200	uc007few.2	4632428N05Rik	platelet receptor Gi24 isoform 1 precursor	219.967	236.714	176.442	225.245	-78.9	0.318097	0.0716499	-0.246447	-0.986828
201	uc008ufd.1	4732418C07Rik	hypothetical protein LOC230648	435.819	468.702	514.028	544.852	-191.44	-0.238115	-0.217193	0.0209228	0.552046
202	uc007qoe.2	4732471D19Rik	hypothetical protein LOC319719	419.206	428.065	257.425	294.503	-49.5	0.703511	0.53955	-0.163961	-0.512071
203	uc007rzf.2	4833420G17Rik	hypothetical protein LOC67392	333.623	310.447	441.9	448.1	-421.42	-0.405501	-0.529471	-0.12397	-0.281899
204	uc008rda.2	4833424O15Rik	lipid phosphate phosphatase-related protein type	817.273	785.977	377.668	342.356	-129.5	1.1137	1.19899	0.0852895	0.922515
205	uc007qog.2	4833439L19Rik	hypothetical protein LOC97820	530.877	532.176	2218.91	2196.04	-196.92	-2.0634	-2.04493	0.0184708	0.537933
206	uc007ygv.2	4921513D23Rik	limkain-b1	427.747	478.123	2110.17	2558.99	-122.6	-2.30253	-2.42012	-0.117591	-0.245185
207	uc009mpv.2	4921524J17Rik	hypothetical protein LOC66714	322.758	269.423	217.131	194.043	-64.1	0.571888	0.473497	-0.0983905	-0.134675
208	uc008rur.1	4922501L14Rik	hypothetical protein LOC209601	194.452	197.708	167.687	231.519	-67.7	0.213643	-0.227756	-0.441398	-2.10889
209	uc008mjw.1	4930402H24Rik	hypothetical protein LOC228602	1528.46	1584.84	1606.35	1637.14	-211	-0.0717114	-0.0468421	0.0248692	0.57476
210	uc007gxx.2	4930430F08Rik	hypothetical protein LOC68281	540.888	533.433	199.085	200.256	-56	1.44194	1.41346	-0.0284778	0.267715
211	uc009lhh.1	4930444A02Rik	protein kinase-like protein SgK196	173.357	181.11	423.751	415.514	-86.8	-1.28947	-1.19803	0.0914343	0.957882
212	uc007zqb.1	4930453N24Rik	hypothetical protein LOC67609	352.922	315.916	504.139	495.569	-41.8	-0.514472	-0.649546	-0.135074	-0.345812
213	uc012afp.1	4930455C21Rik	transmembrane protein C3orf1 homolog	309.388	295.401	606.333	589.918	-53.8	-0.970693	-0.997839	-0.0271455	0.275384
214	uc007dif.2	4930455F23Rik	hypothetical protein LOC74895	403.35	437.247	746.532	799.876	-67.64	-0.888172	-0.87133	0.0168424	0.528561
215	uc008wvs.2	4930471M23Rik	transmembrane protein C2orf18 homolog precursor	370.964	392.463	219.35	249.944	-33.4	0.75804	0.65095	-0.10709	-0.184743
216	uc008ibc.1	4930506M07Rik	shootin-1 isoform 2	172.151	170.555	305.302	342.144	-264.26	-0.826561	-1.00436	-0.177802	-0.591738
217	uc007wfs.1	4930572J05Rik	mesenchymal stem cell protein DSCD75 homolog	956.457	888.959	505.887	579.551	-39.6	0.918886	0.617181	-0.301705	-1.30487
218	uc009ofm.2	4931406C07Rik	ester hydrolase C11orf54 homolog	338.995	336.37	185.935	198.201	-134.82	0.866464	0.763088	-0.103376	-0.16337
219	uc009giz.1	4931406P16Rik	hypothetical protein LOC233103	227.831	215.656	580.34	564.155	-222.73	-1.34893	-1.38736	-0.0384224	0.210478
220	uc007ihr.1	4931440F15Rik	protein fem-1 homolog A-B	471.579	493.367	397.097	417.432	-61.3	0.248008	0.241123	-0.00688536	0.391993
221	uc008ozw.2	4932438A13Rik	SubName: Full=Novel protein; Flags: Fragment;	1135.2	1277.2	793.552	1192.86	-480.72	0.516556	0.0985531	-0.418003	-1.97424
222	uc008fni.1	4933403F05Rik	hypothetical protein LOC108654	616.419	582.469	216.653	229.63	-137.7	1.50853	1.34287	-0.165656	-0.52183
223	uc009noz.2	4933407C03Rik	C-Maf-inducing protein isoform 1	3712.01	4132.13	2112.2	2305.58	-98.1	0.813454	0.841757	0.0283032	0.594524
224	uc009lpv.1	4933411K20Rik	hypothetical protein LOC66756	668.544	639.331	172.1	262.863	-115.92	1.95777	1.28225	-0.675521	-3.45641
225	uc009esb.1	4933424B01Rik	cell cycle regulator Mat89Bb homolog	375.496	331.45	438.61	482.686	-248	-0.22414	-0.542292	-0.318152	-1.39954
226	uc007obi.1	4933426M11Rik	hypothetical protein LOC217684	237.118	229.431	197.204	165.421	-157.7	0.26592	0.47192	0.206	1.61728
227	uc007jyd.1	4933427D14Rik	hypothetical protein LOC74477	170.908	137.146	404.135	404.851	-102.2	-1.24162	-1.56168	-0.32006	-1.41052
228	uc007oyr.1	4933433P14Rik	GSK3-beta interaction protein	523.742	477.921	429.034	396.415	-42.7	0.287764	0.26976	-0.0180042	0.327997
229	uc008qbd.2	4933434E20Rik	hypothetical protein LOC99650 isoform 1	228.244	199.873	991.309	921.919	-164.42	-2.11876	-2.20555	-0.0867938	-0.0679286
230	uc007xcr.1	5031439G07Rik	hypothetical protein LOC223739	441.428	456.231	1636.07	1842.62	-93.5	-1.88998	-2.01392	-0.123939	-0.281724
231	uc007qth.2	5133401N09Rik	probable gluconokinase isoform a	151.98	161.139	350.806	348.95	-16.4	-1.20679	-1.11472	0.0920755	0.961573
232	uc008qzd.1	5330417C22Rik	hypothetical protein LOC229722	905.705	913.822	725.42	804.282	-103.9	0.320225	0.184211	-0.136014	-0.35122
233	uc008fsa.2	5430411K18Rik	hypothetical protein LOC100502841	966	1068.17	1078.78	1240.48	-9.6	-0.159307	-0.215758	-0.056451	0.106713
234	uc009mdb.2	5430437P03Rik	BRCA1-A complex subunit MERIT40	924.234	901.443	1996.05	2067.1	-80.5	-1.11082	-1.1973	-0.086487	-0.0661627
235	uc007yaj.1	5730403B10Rik	LITAF-like protein	3873.57	3822.65	2657.81	2720.7	-73.04	0.543429	0.490594	-0.0528346	0.127527
236	uc008utp.2	5730409E04Rik	hypothetical protein LOC230757	1289.15	1345.63	727.979	769.345	-78.9	0.824449	0.806576	-0.017873	0.328752
237	uc009epw.2	5730419I09Rik	hypothetical protein LOC74741 isoform 2	577.468	634.77	1242.69	1229.15	-95.3	-1.10565	-0.953354	0.152295	1.30817
238	uc008afa.1	5730437N04Rik	hypothetical protein LOC70544	369.943	381.462	987.715	1043.61	-7.6	-1.41679	-1.45197	-0.0351808	0.229136
239	uc008hjg.1	5730455O13Rik	protein FRA10AC1 homolog	289.383	240.179	246.892	286.555	-97.2	0.229103	-0.254704	-0.483808	-2.35299
240	uc007klv.2	5730455P16Rik	protein Njmu-R1	830.309	811.084	462.428	587.98	-10.5	0.844419	0.464085	-0.380334	-1.75743
241	uc007tci.1	5730469M10Rik	hypothetical protein LOC70564 precursor	676.408	726.438	748.517	756.939	-44	-0.14614	-0.0593374	0.0868031	0.931227
242	uc012bal.1	5730494M16Rik	tubulin polyglutamylase complex subunit 2	728.501	756.631	793.192	871.616	-136.1	-0.122738	-0.204103	-0.0813654	-0.0366853
243	uc008mmk.2	5730494N06Rik	hypothetical protein LOC70612	359.468	337.531	215.282	202.718	-107.4	0.739637	0.735546	-0.00409047	0.408079
244	uc009ofv.2	5830418K08Rik	hypothetical protein LOC319675	232.233	229.214	200.31	273.583	-77.6	0.213341	-0.25528	-0.468621	-2.26558
245	uc009pwz.1	6030419C18Rik	hypothetical protein LOC319477	274.436	234.287	4176.24	3759.79	-552.96	-3.92766	-4.00431	-0.0766434	-0.00950704
246	uc007vhw.2	6030458C11Rik	hypothetical protein LOC77877 isoform b	848.782	832.594	505.975	503.957	-98.6	0.746328	0.724312	-0.022016	0.304907
247	uc008sdk.2	6230409E13Rik	hypothetical protein LOC76132	236.524	232.559	534.395	529.967	-128.44	-1.17592	-1.18831	-0.0123867	0.360329
248	uc007dwh.1	6330403A02Rik	hypothetical protein LOC381310	702.132	777.334	548.321	615.654	-100.2	0.356722	0.336416	-0.020306	0.314749
249	uc007jxo.1	6330403K07Rik	hypothetical protein LOC103712	2842.57	2965.4	1311.63	1544.88	-88	1.11583	0.940734	-0.175097	-0.576166
250	uc007est.1	6330407J23Rik	hypothetical protein LOC67412 precursor	2114.71	2306.12	1240.58	1577.94	-183.84	0.769438	0.547431	-0.222007	-0.846165
251	uc007ufx.1	6330409N04Rik	chronic lymphocytic leukemia deletion region	1337.31	1257.52	872.404	855.656	-122.6	0.616263	0.555475	-0.0607879	0.0817509
252	uc008mrd.1	6330439K17Rik	ankyrin repeat-containing protein C20orf12	3592.25	3723.63	1200.15	1230.18	-48.7	1.58167	1.59785	0.0161715	0.524699
253	uc009jkj.1	6330503K22Rik	centrosomal protein CP110	497.419	466.334	541.041	678.967	-92.99	-0.121276	-0.541977	-0.420701	-1.98977
254	uc008mog.1	6330527O06Rik	LAMP family protein C20orf103 homolog precursor	1758.94	1588.15	1140.01	1043.96	-119.91	0.625663	0.605276	-0.0203863	0.314287
255	uc008hvk.1	6330577E15Rik	hypothetical protein LOC67788	3159.88	3019.96	2408.32	2457.23	-18.3	0.391842	0.297498	-0.0943439	-0.111384
256	uc007aro.2	6330578E17Rik	hypothetical protein LOC76178	208.541	207.138	571.709	509.366	-61.2	-1.45495	-1.29811	0.156844	1.33436
257	uc007oia.2	6430527G18Rik	enhanced at puberty protein 1	2200.25	2174.31	1714.54	1747.08	-454.61	0.359842	0.31561	-0.0442323	0.177038
258	uc009nqs.1	6430548M08Rik	hypothetical protein LOC234797 isoform c	1657.8	1964.89	1810.21	2022.18	-151.8	-0.126889	-0.0414634	0.0854257	0.923299
259	uc009adq.1	6430598A04Rik	neuronal tyrosine phosphorylated adaptor for	498.031	496.03	1823.41	1985.78	-318.8	-1.87233	-2.0012	-0.128876	-0.310139
260	uc008sxx.2	6430704M03Rik	hypothetical protein LOC230235	1223.81	1242.03	636.783	748.066	-226.9	0.942505	0.731461	-0.211044	-0.783063
261	uc007nnd.1	6530401N04Rik	probable D-tyrosyl-tRNA(Tyr) deacylase 2	197.476	205.291	211.068	190.003	-8	-0.0960264	0.111645	0.207671	1.6269
262	uc008qvc.2	6530418L21Rik	hypothetical protein LOC109050 isoform 1	2399.85	1845.77	1592.68	1305.96	-77.1	0.591484	0.499114	-0.0923692	-0.100018
263	uc007tjk.2	6720456H20Rik	RecName: Full=UPF0679 protein C14orf101 homolog;	181.694	177.751	198.634	221.522	-249.34	-0.128601	-0.317594	-0.188993	-0.656146
264	uc009lau.2	6820431F20Rik	Mus musculus 10, 11 days embryo whole body cDNA, RIKEN full-length enriched library, clone:2810038F24 product:similar to CADHERIN (FRAGMENT) [Gallus gallus], full insert sequence.	244.588	206.152	469.965	493.221	-57.4	-0.942203	-1.25852	-0.316318	-1.38898
265	uc008frn.1	8030462N17Rik	hypothetical protein LOC212163	1391.58	1331.91	625.636	643.859	-184.71	1.15333	1.04868	-0.104641	-0.170652
266	uc009cuh.1	8430410A17Rik	hypothetical protein LOC232210	450.187	428.756	422.952	447.584	-93	0.0900323	-0.0620005	-0.152033	-0.443419
267	uc009obm.1	8430410K20Rik	hypothetical protein LOC78100	1160.23	1076.17	1000.48	1058.13	-62.2	0.213723	0.0243968	-0.189326	-0.658063
268	uc012eur.1	8430419L09Rik	hypothetical protein LOC74525	2309.75	2242.34	1685.55	1682.94	-32.9	0.454514	0.414022	-0.0404914	0.19857
269	uc008nht.2	8430427H17Rik	hypothetical protein LOC329540 isoform 1	380.33	383.627	307.128	312.828	-118.4	0.308413	0.294335	-0.0140782	0.350594
270	uc008ann.2	9030025P20Rik	hypothetical protein LOC100041574	243.126	284.759	348.337	360.66	-38	-0.518778	-0.340897	0.17788	1.45543
271	uc008vpv.2	9030409G11Rik	kazrin isoform 1	1168.65	1186.31	2442.77	2611.89	-119.3	-1.06368	-1.13861	-0.0749371	0.000313522
272	uc008ohq.1	9030418K01Rik	hypothetical protein LOC71532	225.312	240.681	370.119	363.168	-123.64	-0.716067	-0.593514	0.122553	1.13699
273	uc009ozt.1	9030425E11Rik	adipocyte adhesion molecule precursor	158.438	194.46	170.237	239.003	-186.9	-0.103624	-0.297551	-0.193926	-0.684542
274	uc007osw.1	9030617O03Rik	hypothetical protein LOC217830 precursor	175.895	141.412	233.736	220.106	-92.1	-0.410164	-0.638294	-0.22813	-0.881407
275	uc009jkm.2	9030624J02Rik	Mus musculus 10 days embryo whole body cDNA, RIKEN full-length enriched library, clone:2610029J22 product:hypothetical protein, full insert sequence.	1012.59	1055.65	1309.33	1343.98	-130.8	-0.370774	-0.348378	0.0223959	0.560524
276	uc008hrv.1	9130011E15Rik	hypothetical protein LOC71617	514.375	519.166	578.054	544.788	-40.8	-0.168383	-0.0695007	0.0988821	1.00075
277	uc009mgh.1	9130011J15Rik	hypothetical protein LOC66818 precursor	481.906	455.241	853.285	723.421	-4.3	-0.824277	-0.668205	0.156071	1.32991
278	uc007vta.1	9130401M01Rik	hypothetical protein LOC75758	521.751	442.144	1083.61	1066.27	-202.4	-1.0544	-1.26999	-0.21558	-0.809172
279	uc007esv.2	9330159F19Rik	hypothetical protein LOC212448	115.706	172.016	535.404	908.948	-260.59	-2.21016	-2.40166	-0.191494	-0.670544
280	uc008wlh.1	9330182L06Rik	RecName: Full=UPF0577 protein KIAA1324-like homolog; AltName: Full=Estrogen-induced gene 121-like protein; Short=EIG121L; Flags: Precursor;	1035.31	1061.8	930.892	939.131	-276.5	0.153371	0.177112	0.0237415	0.568269
281	uc007bbc.2	9430016H08Rik	hypothetical protein LOC68115 precursor	346.167	328.451	308.977	350.284	-98.8	0.163969	-0.0928459	-0.256815	-1.04651
282	uc008dyl.1	9430020K01Rik	hypothetical protein LOC240185	3507.69	2555.07	6225.82	5013.07	-69.1	-0.827744	-0.97233	-0.144586	-0.400559
283	uc007xsw.1	9430023L20Rik	autophagy-related protein 101	799.486	808.947	650.05	668.519	-130.5	0.298523	0.275076	-0.0234468	0.296672
284	uc007brj.1	9430031J16Rik	neuronal tyrosine phosphorylated adaptor for	519.631	561.015	147.225	182.601	-175.25	1.81946	1.61935	-0.200115	-0.720164
285	uc007ivn.1	9530068E07Rik	keratinocyte-associated transmembrane protein 2	874.302	883.587	577.453	549.241	-11	0.598429	0.685934	0.0875055	0.93527
286	uc009ool.1	9530077C05Rik	hypothetical protein LOC68283	168.342	156.799	178.72	201.8	-72.9	-0.0863046	-0.364009	-0.277704	-1.16673
287	uc009dvq.2	9630033F20Rik	probable fructose-2,6-bisphosphatase TIGAR	478.983	492.349	201.403	221.819	-30.2	1.24989	1.1503	-0.0995934	-0.141598
288	uc008nol.2	9830001H06Rik	suppressor of glucose by autophagy	587.54	586.67	397.462	479.056	-207.6	0.563869	0.292355	-0.271514	-1.1311
289	uc008hdy.2	9930021J03Rik	hypothetical protein LOC240613	264.258	260.739	1117.69	1340.35	-70.5	-2.0805	-2.36193	-0.281435	-1.18821
290	uc012epo.1	A130022J15Rik	Mus musculus 16 days neonate thymus cDNA, RIKEN full-length enriched library, clone:A130022J15 product:Hypothetical endoplasmic reticulum targeting sequence containing protein (Similar to expressed sequence AW214473), full insert sequence.	189.001	176.337	178.774	195.854	-157.99	0.0802581	-0.151444	-0.231702	-0.901966
291	uc007gkj.1	A230046K03Rik	WASH complex subunit 7	648.22	752.434	293.191	421.85	-238.8	1.14465	0.834836	-0.309809	-1.35152
292	uc012gow.1	A230050P20Rik	hypothetical protein LOC319278	632.243	581.262	817.826	809.794	-250.3	-0.371314	-0.478367	-0.107053	-0.184535
293	uc007jdd.1	A230051G13Rik	putative transferase C1orf69 homolog,	163.485	158.587	139.282	142.631	-16.12	0.231147	0.15298	-0.0781675	-0.018279
294	uc008wau.2	A430005L14Rik	hypothetical protein LOC97159 isoform 1	171.849	181.156	258.208	256.413	-32.6	-0.587388	-0.501242	0.0861462	0.927446
295	uc009aft.2	A430033K04Rik	SubName: Full=Putative uncharacterized protein;	322.609	351.057	420.904	546.899	-36.3	-0.383702	-0.639571	-0.255868	-1.04106
296	uc007rbh.1	A530054K11Rik	hypothetical protein LOC212281	445.794	417.654	186.345	244.932	-10.8	1.2584	0.769926	-0.488473	-2.37984
297	uc008hzg.1	A630007B06Rik	oocyte-testis gene 1	734.977	816.295	258.924	431.674	-91.3	1.50517	0.919148	-0.586022	-2.94129
298	uc011wow.1	A730008H23Rik	Holliday junction recognition protein	376.693	495.058	574.659	769.936	-54.21	-0.609317	-0.637141	-0.0278239	0.271479
299	uc008ezt.2	A730017C20Rik	RecName: Full=UPF0258 protein KIAA1024-like homolog;	749.498	685.368	346.104	309.121	-74.99	1.11472	1.14871	0.0339855	0.627229
300	uc008ymg.2	A830010M20Rik	hypothetical protein LOC231570 isoform 1	3575.54	3475.7	1349.78	1981.65	-20.1	1.40543	0.810602	-0.594833	-2.992
301	uc011wii.1	A830018L16Rik	RecName: Full=Uncharacterized protein C8orf34 homolog;	824.806	838.325	404.485	479.693	-218	1.02797	0.805397	-0.222571	-0.849408
302	uc008bej.1	A930001N09Rik	luman-recruiting factor	748.997	670.078	3712.05	3216.14	-87.6	-2.30918	-2.26293	0.046253	0.697836
303	uc007vqi.1	A930017M01Rik	SubName: Full=Putative uncharacterized protein;	200.019	189.517	184.373	177.3	-259.6	0.117506	0.0961345	-0.0213718	0.308615
304	uc007edw.1	AA408296	digestive organ expansion factor homolog	480.972	418.524	491.627	467.046	-27.34	-0.0316088	-0.158253	-0.126644	-0.297291
305	uc009aia.1	AA881470	BRCA1-associated protein required for ATM	339.445	378.223	345.741	337.615	-24.7	-0.0265153	0.163858	0.190373	1.52733
306	uc007xvk.2	Aaas	aladin	216.033	222.046	241.729	248.582	-287.07	-0.162138	-0.162865	-0.000727051	0.427438
307	uc008zrs.1	Aacs	acetoacetyl-CoA synthetase	715.647	866.426	496.645	567.438	-32.3	0.527034	0.610615	0.0835812	0.912683
308	uc009qbf.1	Aagab	alpha- and gamma-adaptin-binding protein p34	716.338	726.244	728.037	689.661	-18.7	-0.0233729	0.0745668	0.0979397	0.995325
309	uc009csr.1	Aak1	AP2 associated kinase 1 isoform 2	4305.89	4566.33	1689.37	1824.65	-236.4	1.34982	1.32342	-0.0264082	0.279627
310	uc007blr.2	Aamp	angio-associated migratory cell protein isoform	3619.53	3412.19	3823.26	3924.21	-45.1	-0.0790021	-0.201704	-0.122702	-0.274602
311	uc009nlo.1	Aars	alanyl-tRNA synthetase, cytoplasmic	2868.02	3155.38	3004.45	3294.94	-145.9	-0.0670467	-0.0624411	0.00460555	0.45813
312	uc008cqr.1	Aars2	alanyl-tRNA synthetase, mitochondrial precursor	306.317	324.153	450.933	474.464	-100.32	-0.55789	-0.549625	0.00826509	0.479193
313	uc007los.1	Aarsd1	alanyl-tRNA editing protein Aarsd1	1854.86	1759.9	2784.33	2590.15	-17	-0.58602	-0.557545	0.0284755	0.595516
314	uc009obg.2	Aasdhppt	SubName: Full=Aasdhppt protein;	1017.17	1037.19	472.296	499.884	-51.2	1.1068	1.05301	-0.0537839	0.122063
315	uc007kqm.1	Aatf	protein AATF	357.464	367.858	492.081	471.337	-46.5	-0.461098	-0.35761	0.103488	1.02726
316	uc007mrk.1	Aatk	SubName: Full=Apoptosis-associated tyrosine kinase;	2350.7	2504.38	3752.16	4288.01	-760.94	-0.674631	-0.775857	-0.101226	-0.150996
317	uc007ycm.2	Abat	Mus musculus 16 days neonate cerebellum cDNA, RIKEN full-length enriched library, clone:9630038C02 product:BETA-ALANINE OXOGLUTARATE AMINOTRANSFERASE (EC 2.6.1.19) homolog [Rattus norvegicus], full insert sequence.	9731.85	9754.98	4507.87	4560.37	-74.4	1.11027	1.09699	-0.0132782	0.355198
318	uc008swu.1	Abca1	ATP-binding cassette sub-family A member 1	550.82	569.906	359.76	391.51	-139.96	0.614546	0.541675	-0.0728706	0.0122074
319	uc008isc.1	Abca2	ATP-binding cassette sub-family A member 2	3182.05	3498.15	4464.14	5286.27	-54.5	-0.488425	-0.59566	-0.107235	-0.18558
320	uc008avl.1	Abca3	SubName: Full=Putative uncharacterized protein; Flags: Fragment;	1298.3	1415.85	1597.08	1713.68	-199.5	-0.298818	-0.275436	0.0233819	0.566199
321	uc007mdm.1	Abca5	ATP-binding cassette sub-family A member 5	645.951	686.086	294.72	410.233	-147.3	1.13208	0.741946	-0.390134	-1.81384
322	uc007mdb.2	Abca8b	ATP-binding cassette sub-family A member 8-B	323.069	346.086	303.601	346.368	-64.2	0.0896666	-0.00117514	-0.0908418	-0.0912272
323	uc009nwv.1	Abcb10	ATP-binding cassette sub-family B member 10,	166.412	181.082	352.041	363.816	-179.7	-1.08098	-1.00656	0.0744164	0.859934
324	uc007bnx.1	Abcb6	ATP-binding cassette sub-family B member 6,	231.524	220.876	373.099	389.402	-54.3	-0.688401	-0.818024	-0.129623	-0.314439
325	uc009uaf.2	Abcb7	ATP-binding cassette sub-family B member 7,	813.477	819.676	458.381	497.072	0	0.827554	0.721598	-0.105956	-0.178218
326	uc008wrg.1	Abcb8	ATP-binding cassette sub-family B member 8,	550.941	564.304	752.829	835.613	-107.4	-0.450424	-0.566363	-0.115939	-0.235678
327	uc008zou.1	Abcb9	ATP-binding cassette sub-family B member 9	787.03	758.617	1057.72	1227.2	-109.5	-0.426471	-0.693928	-0.267457	-1.10775
328	uc007yhj.1	Abcc1	multidrug resistance-associated protein 1	226.727	230.292	476.587	447.05	-17	-1.07179	-0.956968	0.114817	1.09246
329	uc007ypo.1	Abcc5	SubName: Full=ATP-binding cassette protein;	1071.97	1028.55	1471.37	1461.86	-82.1	-0.456887	-0.507189	-0.0503012	0.142109
330	uc009gyd.1	Abcc8	ATP-binding cassette, sub-family C (CFTR/MRP),	258.347	257.068	278.276	341.572	-39.8	-0.107204	-0.410041	-0.302837	-1.31139
331	uc007xhx.1	Abcd2	ATP-binding cassette sub-family D member 2	627.91	622.249	298.128	370.79	-63.9	1.07462	0.74689	-0.327733	-1.45468
332	uc008reg.1	Abcd3	ATP-binding cassette sub-family D member 3	1699.13	1732.36	1223.8	1256.06	-32.6	0.47343	0.46383	-0.00960037	0.376366
333	uc009mit.1	Abce1	ATP-binding cassette sub-family E member 1	2030.78	1997.63	719.318	1002.53	-88.6	1.49733	0.994652	-0.502679	-2.4616
334	uc008cjk.1	Abcf1	ATP-binding cassette sub-family F member 1	1694.94	1760.41	3001.53	3078.28	-7.7	-0.824465	-0.806211	0.0182542	0.536686
335	uc008wsb.2	Abcf2	ATP-binding cassette sub-family F member 2	2510.29	2524.88	3166.29	2955.35	-69.9	-0.334936	-0.227113	0.107823	1.05221
336	uc007ypz.1	Abcf3	ATP-binding cassette sub-family F member 3	1337.83	1365.18	1781.78	1717.74	-17.8	-0.413418	-0.331413	0.0820051	0.903612
337	uc008bui.2	Abcg1	Mus musculus ATP-binding cassette transporter G1 (Abcg1) mRNA, complete cds.	2013.86	2076.89	1202.1	1274.34	-43.51	0.744408	0.704673	-0.0397344	0.202926
338	uc009pcn.1	Abcg4	SubName: Full=Abcg4 protein; Flags: Fragment;	520.647	541.744	430.943	479.43	-210.12	0.27281	0.176291	-0.0965198	-0.123908
339	uc007zix.2	Abhd10	abhydrolase domain-containing protein 10,	392.206	392.113	290.723	302.617	-5.6	0.431969	0.373777	-0.0581919	0.0966928
340	uc012eeh.1	Abhd11	abhydrolase domain-containing protein 11 isoform	352.616	323.374	583.412	581.595	-280.4	-0.72642	-0.84681	-0.12039	-0.261294
341	uc008mum.2	Abhd12	Mus musculus adult male medulla oblongata cDNA, RIKEN full-length enriched library, clone:6330583M11 product:hypothetical Esterase/lipase/thioesterase family active site containing protein, full insert sequence.	2177.27	2230.89	4482.18	4344.17	-102.8	-1.04168	-0.961461	0.0802202	0.893338
342	uc009kum.1	Abhd13	abhydrolase domain-containing protein 13	233.894	213.523	291.068	288.19	-200	-0.315498	-0.432627	-0.117129	-0.242526
343	uc008cfq.1	Abhd16a	protein BAT5	865.437	833.418	1051.27	1086.97	-11.8	-0.280639	-0.383195	-0.102556	-0.158647
344	uc012fnf.1	Abhd2	abhydrolase domain-containing protein 2	1590.74	1527.14	640.1	641.478	-132.32	1.31333	1.25136	-0.0619673	0.074963
345	uc007tvo.1	Abhd4	abhydrolase domain-containing protein 4	1014.84	1012.57	919.416	967.312	-118.08	0.142459	0.0659748	-0.0764845	-0.00859254
346	uc009sev.1	Abhd5	Mus musculus adult male liver cDNA, RIKEN full-length enriched library, clone:1300003D03 product:CGI-58 PROTEIN homolog [Homo sapiens], full insert sequence.	223.734	199.159	287.329	260.013	-169.3	-0.360918	-0.384661	-0.0237424	0.29497
347	uc007sen.1	Abhd6	monoacylglycerol lipase ABHD6	612.824	656.92	318.404	342.73	-61.8	0.944614	0.938643	-0.00597008	0.397261
348	uc009mdf.2	Abhd8	abhydrolase domain-containing protein 8	1518.8	1582.05	4142.68	4675.33	-85	-1.44764	-1.56327	-0.115636	-0.233933
349	uc008inr.1	Abi1	abl interactor 1 isoform 4	3008.12	2872.84	3251.02	3225.94	-61.4	-0.112031	-0.167241	-0.0552101	0.113855
350	uc007bep.2	Abi2	abl interactor 2 isoform 1	3043.27	2941.43	1955.89	2093.33	-91	0.637797	0.490717	-0.14708	-0.414913
351	uc008jdz.2	Abl1	tyrosine-protein kinase ABL1 isoform b	487.779	463.667	1278.16	1287.71	-822.48	-1.38977	-1.47365	-0.08388	-0.0511581
352	uc007dcl.2	Abl2	tyrosine-protein kinase ABL2 isoform b	507.773	540.726	869.216	1020.79	-122.21	-0.77553	-0.916714	-0.141184	-0.380976
353	uc009vbz.1	Ablim1	actin-binding LIM protein 1 isoform 3	392.499	490.345	299.851	420.451	-127.7	0.388445	0.221862	-0.166583	-0.527163
354	uc008xeg.2	Ablim2	actin-binding LIM protein 2 isoform 3	2123.17	2098.52	5027.91	4711.18	-96.7	-1.24374	-1.16672	0.0770218	0.874929
355	uc007kfr.1	Abr	active breakpoint cluster region-related protein	4636.49	4857.66	5085.18	5318.5	-518.1	-0.133266	-0.130759	0.00250704	0.446052
356	uc007pto.1	Abt1	activator of basal transcription 1	434.326	386.958	569.457	507.861	-3.9	-0.390809	-0.392256	-0.00144621	0.423298
357	uc009cvs.2	Abtb1	ankyrin repeat and BTB/POZ domain-containing	386.115	404.409	667.34	767.391	-47.8	-0.78939	-0.924147	-0.134756	-0.343981
358	uc008lix.1	Abtb2	ankyrin repeat and BTB/POZ domain-containing	266.976	288.91	307.966	370.311	-203	-0.206059	-0.358116	-0.152057	-0.443561
359	uc009sas.1	Acaa1a	3-ketoacyl-CoA thiolase A, peroxisomal	1682.68	1571.08	1003.95	961.126	-70.3	0.745073	0.708962	-0.0361107	0.223784
360	uc009saj.1	Acaa1b	3-ketoacyl-CoA thiolase B, peroxisomal	938.267	906.488	441.761	385.908	-32.1	1.08673	1.23203	0.1453	1.26791
361	uc008fpt.1	Acaa2	3-ketoacyl-CoA thiolase, mitochondrial	587.591	553.008	756.502	693.103	-7.1	-0.364531	-0.32577	0.0387609	0.654715
362	uc007kqg.1	Acaca	Mus musculus acetyl-CoA carboxylase 265 mRNA, partial cds, alternatively spliced.	752.24	888.406	1102.46	1265.28	-164.4	-0.551463	-0.510168	0.0412951	0.669301
363	uc009rhg.1	Acad11	acyl-CoA dehydrogenase family member 11	447.64	439.647	298.009	306.217	-14.2	0.586985	0.521789	-0.0651958	0.056381
364	uc009opy.1	Acad8	isobutyryl-CoA dehydrogenase, mitochondrial	448.095	417.939	377.072	395.964	-15.7	0.248966	0.0779228	-0.171043	-0.552836
365	uc008oze.1	Acad9	acyl-CoA dehydrogenase family member 9,	808.82	877.096	475.342	562.006	-612.26	0.766853	0.64215	-0.124703	-0.286119
366	uc007bir.1	Acadl	long-chain specific acyl-CoA dehydrogenase,	783.379	742.82	309.137	302.366	0	1.34146	1.29672	-0.0447449	0.174088
367	uc009kbk.2	Acadsb	short/branched chain specific acyl-CoA	1045.39	1064.6	477.005	542.391	-66.5	1.13196	0.972911	-0.159052	-0.48382
368	uc007jto.1	Acadvl	very long-chain specific acyl-CoA dehydrogenase,	758.582	784.226	899.593	902.47	-24.7	-0.245967	-0.202609	0.0433582	0.681175
369	uc007yxb.1	Acap2	arf-GAP with coiled-coil, ANK repeat and PH	1531.99	1765.88	1417.58	1578.05	-121.9	0.111976	0.162244	0.0502675	0.720942
370	uc008wfj.1	Acap3	arf-GAP with coiled-coil, ANK repeat and PH	1601.04	1679.05	2076.46	2102.31	-253.3	-0.375113	-0.324329	0.0507841	0.723916
371	uc009pmg.1	Acat1	acetyl-CoA acetyltransferase, mitochondrial	3340.97	3382.62	2497.85	2479.21	-25.7	0.419584	0.448264	0.0286792	0.596689
372	uc008alp.1	Acat2	acetyl-CoA acetyltransferase, cytosolic	1407	1370.88	856.594	851.433	-70.6	0.715937	0.687135	-0.0288021	0.265849
373	uc008alo.1	Acat3	acetyl-Coenzyme A acetyltransferase 3	1133.25	1140.84	737.284	717.811	-31.1	0.620171	0.668419	0.0482483	0.70932
374	uc007dwq.2	Acbd3	Golgi resident protein GCP60	829.979	837.652	466.836	531.053	-18.5	0.830161	0.657496	-0.172665	-0.562167
375	uc007lth.1	Acbd4	acyl-Coenzyme A binding domain containing 4	215.959	207.917	486.352	450.591	-229.56	-1.17124	-1.11581	0.0554312	0.750663
376	uc008inx.1	Acbd5	acyl-CoA-binding domain-containing protein 5	786.287	753.955	685.58	1057.02	-91.3	0.197732	-0.487452	-0.685184	-3.51203
377	uc007dbk.2	Acbd6	acyl-CoA-binding domain-containing protein 6	1033.34	1056.38	1088.74	1028.52	-232.19	-0.0753467	0.0385478	0.113894	1.08715
378	uc007kml.1	Accn1	amiloride-sensitive cation channel 1, neuronal	273.638	304.592	369.669	408.133	-232.4	-0.433965	-0.422163	0.0118019	0.49955
379	uc007xqa.1	Accn2	amiloride-sensitive cation channel 2, neuronal	812.295	796.49	1317.19	1319.42	-102.8	-0.697388	-0.728179	-0.0307912	0.2544
380	uc007bpg.1	Accn4	amiloride-sensitive cation channel 4	1949.77	1775.84	2092.2	2062.94	-146.2	-0.101723	-0.216197	-0.114473	-0.227242
381	uc009ndp.1	Acd	Mus musculus adult male pituitary gland cDNA, RIKEN full-length enriched library, clone:5330407J07 product:nuclear receptor-binding SET-domain protein 1, full insert sequence.	335.525	345.773	635.829	653.675	-390.31	-0.92222	-0.918748	0.00347185	0.451605
382	uc007lxu.1	Ace	angiotensin-converting enzyme isoform 1	1040.65	994.377	1068.02	916.587	-11.6	-0.0374575	0.117522	0.15498	1.32363
383	uc009abt.1	Ache	acetylcholinesterase precursor	1704.93	1734.32	1088.39	1212.57	-678.65	0.647515	0.516298	-0.131217	-0.323611
384	uc007twq.2	Acin1	apoptotic chromatin condensation inducer in the	1619.45	1671.25	2311.27	2506.69	-55.71	-0.513183	-0.584863	-0.0716793	0.0190644
385	uc007llk.2	Acly	SubName: Full=Acly protein;	5734.5	5812.82	4480.8	4723.43	-98.2	0.355909	0.299402	-0.0565069	0.106391
386	uc008shd.1	Aco1	cytoplasmic aconitate hydratase	645.024	622.175	565.783	550.4	-148.7	0.189104	0.17684	-0.0122646	0.361032
387	uc007wxp.1	Aco2	aconitate hydratase, mitochondrial precursor	10499.8	11128.5	11871.4	12217.6	-5.21	-0.17713	-0.134694	0.0424357	0.675866
388	uc007oeb.1	Acot1	acyl-coenzyme A thioesterase 1	465.576	473.129	376.363	369.577	-543.3	0.306892	0.35636	0.0494671	0.716336
389	uc008tyv.2	Acot11	acyl-coenzyme A thioesterase 11	404.607	474.562	251.098	294.258	-39.5	0.68827	0.689514	0.00124401	0.438782
390	uc007pwj.1	Acot13	acyl-coenzyme A thioesterase 13	1500.75	1451.66	1372.16	1328.07	-51.4	0.129235	0.12837	-0.000864988	0.426644
391	uc011yor.1	Acot2	acyl-coenzyme A thioesterase 2, mitochondrial	389.915	403.446	280.531	268.939	-8.6	0.475	0.585095	0.110095	1.06529
392	uc008vzx.2	Acot7	cytosolic acyl coenzyme A thioester hydrolase	5923.86	6706.21	3882.75	4346.88	-43.41	0.60946	0.62552	0.0160601	0.524058
393	uc008nwe.1	Acot8	acyl-coenzyme A thioesterase 8	319.408	302.491	338.15	361.032	-214.7	-0.082263	-0.255234	-0.172971	-0.56393
394	uc009urs.1	Acot9	acyl-coenzyme A thioesterase 9, mitochondrial	459.86	479.298	324.732	311.075	-145.71	0.501947	0.62366	0.121713	1.13216
395	uc007mkj.1	Acox1	SubName: Full=Acyl-Coenzyme A oxidase 1, palmitoyl; Flags: Fragment;	3977.56	4203.61	3035.84	3122.18	-192.2	0.389787	0.429076	0.0392882	0.65775
396	uc008xdx.1	Acox3	peroxisomal acyl-coenzyme A oxidase 3	311.93	300.911	268.58	292.545	-63.7	0.215872	0.0406811	-0.175191	-0.576709
397	uc007ngw.2	Acp1	low molecular weight phosphotyrosine protein	1138.17	1158.99	580.636	563.867	-37.2	0.97101	1.03944	0.068426	0.825456
398	uc008kvf.2	Acp2	lysosomal acid phosphatase precursor	771.832	834.386	406.984	424.429	-1	0.923316	0.975191	0.0518752	0.730196
399	uc009prj.1	Acsbg1	long-chain-fatty-acid--CoA ligase ACSBG1	2990.93	2966.12	2321.42	2409.07	-67.22	0.365585	0.300104	-0.0654815	0.0547363
400	uc007kzc.1	Acsf2	acyl-CoA synthetase family member 2,	390.778	421.127	265.931	257.065	-6.4	0.555296	0.71212	0.156824	1.33424
401	uc009ntr.1	Acsf3	RecName: Full=Acyl-CoA synthetase family member 3, mitochondrial; EC=6.2.1.-; Flags: Precursor;	424.273	405.86	313.845	321.387	-75.7	0.434938	0.336669	-0.0982692	-0.133977
402	uc009lqe.1	Acsl1	long-chain-fatty-acid--CoA ligase 1	957.413	964.995	820.267	760.549	-101.6	0.223048	0.343479	0.120431	1.12478
403	uc007bqo.2	Acsl3	long-chain-fatty-acid--CoA ligase 3 isoform a	2173.16	2158.18	1972.18	2587.57	-196.6	0.140006	-0.261783	-0.401789	-1.88092
404	uc008hxp.1	Acsl5	long-chain-fatty-acid--CoA ligase 5	212.934	239.787	673.14	796.014	-328.3	-1.6605	-1.73104	-0.0705397	0.0256235
405	uc007ixo.1	Acsl6	long-chain-fatty-acid--CoA ligase 6 isoform 3	2253.05	2239.52	2154.42	2332.79	-284.36	0.0645786	-0.0588609	-0.123439	-0.278847
406	uc008muf.2	Acss1	acetyl-coenzyme A synthetase 2-like,	395.677	380.918	353.893	373.181	-16.5	0.161007	0.0296053	-0.131402	-0.324677
407	uc008nks.1	Acss2	SubName: Full=Putative uncharacterized protein;	584.724	655.137	425.054	464.359	-15.4	0.460108	0.496558	0.03645	0.641414
408	uc009nwr.1	Acta1	actin, alpha skeletal muscle	9950.68	10603.4	3578.28	3278.93	-8.7	1.47553	1.69323	0.217701	1.68462
409	uc009ajk.1	Actb	actin, cytoplasmic 1	132297	134868	53875.4	55315.5	-17.1	1.29608	1.2858	-0.0102866	0.372416
410	uc007msi.1	Actg1	actin, cytoplasmic 2	69818.1	67992.8	26777.8	25786.2	-15.3	1.38257	1.39878	0.0162141	0.524945
411	uc012coo.1	Actl6a	actin-like protein 6A	369.934	334.947	346.604	302.982	-126	0.0939787	0.144697	0.0507182	0.723537
412	uc009acu.1	Actl6b	actin-like protein 6B	2583.5	2659.3	2035.93	2028.27	-32.3	0.343638	0.390792	0.0471545	0.703025
413	uc007oao.2	Actn1	Mus musculus 13 days embryo head cDNA, RIKEN full-length enriched library, clone:3110023F10 product:ALPHA-ACTININ 1 (ALPHA-ACTININ CYTOSKELETAL ISOFORM) (NON-MUSCLE ALPHA-ACTININ 1) (F-ACTIN CROSS LINKING PROTEIN) homolog [Rattus norvegicus], full insert sequence.	4121.07	4197.35	2108.03	2008.37	-140.9	0.967124	1.06346	0.0963312	0.986067
414	uc007pli.1	Actn2	alpha-actinin-2	2335.14	2199.51	2054.29	1995.54	-48.9	0.184869	0.140406	-0.0444632	0.17571
415	uc009gah.1	Actn4	alpha-actinin-4	1367.74	1537.54	1303.99	1427.91	-40.2	0.0688519	0.106711	0.0378592	0.649525
416	uc007nty.2	Actr10	actin-related protein 10	3374.98	3189.89	1957.01	1889.44	-34.5	0.786228	0.75555	-0.0306789	0.255047
417	uc008htm.1	Actr1a	alpha-centractin	4418.31	4352.81	3709.19	3531.51	-17.9	0.25239	0.301661	0.0492711	0.715207
418	uc007aqx.1	Actr1b	beta-centractin	3381.01	3648.66	2905.84	3066.93	-35.6	0.2185	0.250573	0.0320732	0.616223
419	uc011xrw.1	Actr2	actin-related protein 2	8809.46	8501.98	2697.46	3078.77	-42.6	1.70745	1.46545	-0.242007	-0.961277
420	uc007cke.1	Actr3	actin-related protein 3	4454.58	4065.38	6658.35	6673.79	-67.1	-0.579876	-0.715117	-0.135241	-0.346772
421	uc008wtb.1	Actr3b	Mus musculus 16 days neonate cerebellum cDNA, RIKEN full-length enriched library, clone:9630005C02 product:ACTIN-RELATED PROTEIN 3-BETA homolog [Homo sapiens], full insert sequence.	2417.95	2349.58	2357.81	2286.8	-97.1	0.0363359	0.0390729	0.00273694	0.447375
422	uc007gss.1	Actr6	actin-related protein 6	576.638	539.938	350.526	420.962	-13	0.718144	0.359103	-0.359041	-1.63487
423	uc007sum.2	Actr8	actin-related protein 8	1300.26	1341.9	1442.26	1380.51	-66.1	-0.149529	-0.0409252	0.108604	1.05671
424	uc008jss.1	Acvr1	activin receptor type-1	538.434	426.448	341.895	275.698	-250.7	0.655218	0.629281	-0.0259376	0.282335
425	uc007xsr.1	Acvr1b	activin receptor type-1B precursor	1160.69	1313.22	1126.53	1174.92	-6.5	0.0431071	0.160547	0.11744	1.10756
426	uc008jso.2	Acvr1c	activin receptor type-1C isoform 2	706.494	608.147	391.332	346.183	-36.4	0.852284	0.812885	-0.039399	0.204857
427	uc008jpn.2	Acvr2a	activin receptor type-2A precursor	361.913	409.159	375.601	370.237	-356.24	-0.0535591	0.144209	0.197768	1.5699
428	uc007xsm.1	Acvrl1	serine/threonine-protein kinase receptor R3	480.319	336.656	542.934	366.429	-114.5	-0.176786	-0.12226	0.0545265	0.745455
429	uc009rjp.1	Acy1	aminoacylase-1	844.672	703.191	737.262	666.562	-40.14	0.196213	0.0771791	-0.119034	-0.253491
430	uc007ogu.2	Acyp1	acylphosphatase-1	442.282	463.004	219.729	246.755	-56.3	1.00924	0.907945	-0.101295	-0.15139
431	uc007ihw.1	Acyp2	acylphosphatase-2	512.092	449.321	356.506	372.331	0	0.522477	0.271161	-0.251316	-1.01485
432	uc008lxo.1	Adal	RecName: Full=Adenosine deaminase-like protein; EC=3.5.4.-;	141.328	175.01	137.002	184.14	-168.1	0.0448527	-0.0733657	-0.118218	-0.248797
433	uc009qor.1	Adam10	disintegrin and metalloproteinase	771.938	757.76	652.536	657.173	-96.9	0.242427	0.205469	-0.0369582	0.218906
434	uc007lsi.2	Adam11	disintegrin and metalloproteinase	476.223	521.207	513.309	594.035	-65.5	-0.10819	-0.188691	-0.080501	-0.0317101
435	uc008pyu.1	Adam15	Mus musculus metalloprotease-disintegrin MDC15 mRNA, complete cds.	410.16	402.64	823.91	919.215	-65.1	-1.0063	-1.19091	-0.184613	-0.630935
436	uc008wjj.1	ADAM22	Mus musculus mRNA for ADAM22, complete cds.	1714.92	1845.56	1503.25	1669.08	-82.6	0.190059	0.145004	-0.0450547	0.172305
437	uc007bgd.1	Adam23	Mus musculus mRNA for ADAM23, complete cds.	2681.86	2560.82	4670.14	4449.77	-152.5	-0.800232	-0.797123	0.0031092	0.449518
438	uc009lfk.2	Adam9	disintegrin and metalloproteinase	464.708	416.714	502.856	703.026	-74.4	-0.113822	-0.754521	-0.640699	-3.25599
439	uc008yaq.2	Adamts3	a disintegrin-like and metalloprotease with	1416.15	1213.08	860.949	712.987	-185.73	0.717976	0.766731	0.0487543	0.712233
440	uc007dnn.1	Adamts4	A disintegrin and metalloproteinase with	532.111	506.699	296.471	386.717	-116.83	0.843838	0.389854	-0.453984	-2.18133
441	uc012efu.1	Adap1	centaurin, alpha 1	874.957	862.022	2533.21	2674.51	-55.4	-1.53368	-1.63348	-0.0997959	-0.142764
442	uc008pzv.2	Adar	double-stranded RNA-specific adenosine deaminase	2736.25	2616.83	3025.4	2789.98	-332.3	-0.144926	-0.0924339	0.0524918	0.733744
443	uc007fvl.2	Adarb1	RecName: Full=Double-stranded RNA-specific editase 1; EC=3.5.-.-; AltName: Full=RNA-editing deaminase 1; AltName: Full=RNA-editing enzyme 1; AltName: Full=dsRNA adenosine deaminase;	854.841	897.85	1937.29	2097.8	-198	-1.18031	-1.22433	-0.0440168	0.178279
444	uc007pkf.1	Adarb2	double-stranded RNA-specific editase B2	189.432	182.178	135.655	138.196	-111.5	0.481741	0.398636	-0.0831057	-0.0467015
445	uc008uvp.1	Adc	antizyme inhibitor 2	440.32	461.801	565.506	663.228	-161.6	-0.360992	-0.522233	-0.161241	-0.496419
446	uc007oju.1	Adck1	aarF domain containing kinase 1 precursor	863.01	873.738	927.747	911.507	-80	-0.104353	-0.0610539	0.0432993	0.680836
447	uc009bmb.1	Adck2	aarF domain containing kinase 2	217.072	218.499	379.895	384.453	-188.61	-0.807425	-0.815183	-0.00775756	0.386973
448	uc007dvx.2	Adck3	chaperone activity of bc1 complex-like,	1051.36	1078.23	864.057	982.966	-71.6	0.283053	0.133447	-0.149606	-0.429451
449	uc009fvm.1	Adck4	aarF domain containing kinase 4	275.16	286.026	346.414	378.779	-65.5	-0.332225	-0.405208	-0.0729825	0.0115637
450	uc007wkv.2	Adck5	RecName: Full=Uncharacterized aarF domain-containing protein kinase 5; EC=2.7.11.-;	153.659	179.654	209.789	235.341	-221.5	-0.449203	-0.389533	0.0596691	0.775054
451	uc007hzf.1	Adcy1	adenylate cyclase type 1	372.791	442.646	1338.19	1590.58	-78.1	-1.84384	-1.84533	-0.00148928	0.423051
452	uc007rcf.1	Adcy2	adenylate cyclase type 2	546.687	634.531	908.215	1124.45	-159.2	-0.732319	-0.825457	-0.0931388	-0.104448
453	uc007mxk.2	Adcy3	adenylate cyclase type 3 isoform 2	1018.89	1083.66	1395.89	1466.87	-256.9	-0.454179	-0.436835	0.017344	0.531447
454	uc007zbj.1	Adcy5	adenylate cyclase type 5	9576.26	8023.38	20222.8	18962.3	-198.2	-1.07845	-1.24085	-0.1624	-0.503086
455	uc007xzq.1	Adcy9	adenylate cyclase type 9	891.56	989.992	1161.54	1377.75	-634.6	-0.381628	-0.47683	-0.0952019	-0.116323
456	uc009cat.1	Adcyap1r1	pituitary adenylate cyclase-activating	841.633	986.509	759.856	857.456	-230.52	0.147466	0.20227	0.0548037	0.747051
457	uc008xcp.1	Add1	alpha-adducin isoform 2	8237.15	8023.26	10661.4	10147.1	-108.5	-0.372176	-0.33881	0.033366	0.623664
458	uc009crc.1	Add2	beta-adducin	3950.74	3868.47	4237.48	4214.08	-148.3	-0.101084	-0.123452	-0.0223674	0.302884
459	uc008hwi.2	Add3	gamma-adducin isoform a	2685.78	2699.39	1825.24	1931.94	-170.1	0.557256	0.482581	-0.0746744	0.00182576
460	uc008rnk.1	Adh5	alcohol dehydrogenase class-3	1656.58	1645.22	1152.81	1188.14	-2.3	0.523045	0.469568	-0.0534762	0.123834
461	uc007agl.2	Adhfe1	hydroxyacid-oxoacid transhydrogenase,	276.431	285.229	203.288	177.217	-40.7	0.443396	0.686602	0.243206	1.83142
462	uc007nfv.1	Adi1	1,2-dihydroxy-3-keto-5-methylthiopentene	612.453	667.71	352.567	390.304	-8.6	0.796702	0.774622	-0.0220791	0.304544
463	uc007crx.1	Adipor1	adiponectin receptor protein 1	479.048	520.626	1611.02	1638.32	-147.6	-1.74973	-1.6539	0.0958334	0.983202
464	uc009dmd.1	Adipor2	adiponectin receptor protein 2	528.812	609.152	820.107	897.836	-176.84	-0.633057	-0.559651	0.0734058	0.854117
465	uc007slb.1	Adk	Mus musculus adult male tongue cDNA, RIKEN full-length enriched library, clone:2310026J05 product:unclassifiable, full insert sequence.	1782.96	1944.92	961.231	1007.14	-66.9	0.89132	0.949447	0.0581266	0.766176
466	uc008oaq.1	Adnp	activity-dependent neuroprotector homeobox	2236.92	2237.69	1913.02	1990.69	-272.29	0.225662	0.16874	-0.0569225	0.103999
467	uc008fsk.1	Adnp2	ADNP homeobox protein 2	696.593	652.571	639.483	586.343	-69.6	0.12341	0.154391	0.0309812	0.609938
468	uc007flz.2	Ado	2-aminoethanethiol dioxygenase	1056.98	929.798	570.375	503.855	-107.9	0.889966	0.883908	-0.00605729	0.396759
469	uc007crj.1	Adora1	adenosine receptor A1	460.811	503.028	1106.71	1277	-511.45	-1.26402	-1.34405	-0.080024	-0.0289643
470	uc007fqh.1	Adora2a	adenosine receptor A2a	2751.54	2411.45	6468.73	6168.83	-201.4	-1.23324	-1.3551	-0.121856	-0.269733
471	uc007zex.1	Adprh	[Protein ADP-ribosylarginine] hydrolase	1945.15	2123.54	1097.14	1250.25	-70.6	0.82613	0.764258	-0.0618721	0.0755107
472	uc008ute.1	Adprhl2	poly(ADP-ribose) glycohydrolase ARH3	488.252	466.012	581.394	619.073	-12.2	-0.251891	-0.409744	-0.157853	-0.476916
473	uc008fzt.1	Adrbk1	SubName: Full=Putative uncharacterized protein; Flags: Fragment;	1188.01	1385.18	2271.24	2638.36	-200.86	-0.934933	-0.929572	0.00536082	0.462477
474	uc008ytt.1	Adrbk2	beta-adrenergic receptor kinase 2 isoform 1	139.927	177.106	441.139	547.374	-147	-1.65656	-1.62791	0.0286448	0.59649
475	uc008oin.1	Adrm1	proteasomal ubiquitin receptor ADRM1	2460.33	2397.17	2547.2	2514.49	-47.8	-0.0500598	-0.0689344	-0.0188747	0.322987
476	uc007wvz.1	Adsl	adenylosuccinate lyase	837.625	847.156	858.061	853.445	-7.6	-0.0347771	-0.0106699	0.0241072	0.570374
477	uc007dus.1	Adss	Mus musculus adult male liver cDNA, RIKEN full-length enriched library, clone:1300003E19 product:adenylosuccinate synthetase 2, non muscle, full insert sequence.	1561.71	1398.15	1648.59	1620.9	-42.3	-0.0781026	-0.213283	-0.135181	-0.346425
478	uc007peu.2	Adssl1	adenylosuccinate synthetase isozyme 1	455.884	449.717	522.931	570.414	-28.1	-0.197953	-0.342991	-0.145039	-0.403163
479	uc009eoi.1	Aebp2	zinc finger protein AEBP2 isoform 2	1078.12	916.01	807.489	962.768	-326.31	0.417004	-0.0718249	-0.488829	-2.38188
480	uc009hxp.1	Aen	apoptosis-enhancing nuclease isoform 1	212.02	210.469	335.167	351.915	-101.9	-0.660677	-0.741617	-0.0809399	-0.0342363
481	uc011xjj.1	Aes	amino-terminal enhancer of split	3908.31	3755.78	7291.63	7183.39	-126.4	-0.899697	-0.935552	-0.035855	0.225255
482	uc008xej.1	Afap1	actin filament-associated protein 1	299.53	276.697	254.085	257.036	-111.3	0.23739	0.106339	-0.131051	-0.322653
483	uc008yjs.1	Aff1	AF4/FMR2 family member 1 isoform 2	344.418	389.003	410.907	428.948	-88.2	-0.25465	-0.14102	0.113631	1.08564
484	uc009tjb.1	Aff2	AF4/FMR2 family member 2	257.953	297.682	144.412	135.038	-226	0.836915	1.14041	0.303496	2.17842
485	uc007ass.2	Aff3	AF4/FMR2 family member 3	1439.82	1448.43	2176.61	2080.91	-71.22	-0.596188	-0.522732	0.0734555	0.854403
486	uc007ivu.2	Aff4	AF4/FMR2 family member 4	3520.89	3499.72	2870.08	3630.62	-211.1	0.294847	-0.0529764	-0.347823	-1.57031
487	uc009nwc.2	Afg3l1	Mus musculus ATP-dependent zinc metalloprotease (Afg3l1) mRNA, complete cds; nuclear gene for mitochondrial product.	358.215	331.676	887.626	958.381	-77.6	-1.30913	-1.53083	-0.2217	-0.844397
488	uc008fmf.1	Afg3l2	AFG3-like protein 2	1418.46	1439.54	1609.24	1628.5	-610.74	-0.182058	-0.17794	0.00411857	0.455327
489	uc007idg.1	Aftph	Mus musculus adult male testis cDNA, RIKEN full-length enriched library, clone:4930465J06 product:hypothetical protein, full insert sequence.	1420.53	1301.07	1008.99	1430.9	-96.84	0.493515	-0.137225	-0.63074	-3.19867
490	uc007byw.1	Agap1	arf-GAP with GTPase, ANK repeat and PH	1064.16	1143.98	1566.02	1720.05	-336.7	-0.557389	-0.588386	-0.0309977	0.253211
491	uc007hhx.1	Agap2	arf-GAP with GTPase, ANK repeat and PH	5695.64	5346.18	19700.4	19899.4	-314.78	-1.7903	-1.89614	-0.105843	-0.17757
492	uc008wru.1	Agap3	arf-GAP with GTPase, ANK repeat and PH	2675.92	2751.83	4406.86	4694.72	-132.5	-0.719714	-0.770651	-0.0509362	0.138453
493	uc007bse.1	Agfg1	arf-GAP domain and FG repeats-containing protein	1573.94	1577.79	823.237	856.215	-149.9	0.935004	0.881856	-0.0531486	0.12572
494	uc009adk.1	Agfg2	arf-GAP domain and FG repeats-containing protein	1300.41	1237.54	1147.03	1108.61	-123.6	0.181058	0.158717	-0.0223406	0.303038
495	uc007rmi.1	Aggf1	angiogenic factor with G patch and FHA domains	289.119	245.435	1596.92	1725.55	-148.6	-2.46556	-2.81364	-0.348079	-1.57179
496	uc009bml.2	Agk	Mus musculus mRNA for putative lipid kinase.	912.028	906.276	1064.2	1015.49	-17	-0.222616	-0.164159	0.0584569	0.768077
497	uc008rcq.1	Agl	glycogen debranching enzyme	607.845	566.225	404.348	409.377	-548.4	0.588107	0.467946	-0.120161	-0.259976
498	uc008ccz.2	Agpat1	1-acyl-sn-glycerol-3-phosphate acyltransferase	935.517	916.512	1574.65	1652.57	-152.6	-0.751196	-0.850483	-0.0992866	-0.139833
499	uc007fxo.1	Agpat3	1-acyl-sn-glycerol-3-phosphate acyltransferase	1009.62	1079.92	1729.66	1869.04	-185.9	-0.776672	-0.791368	-0.0146956	0.34704
500	uc008akm.1	Agpat4	1-acyl-sn-glycerol-3-phosphate acyltransferase	647.473	715.575	445.011	513.102	-67.1	0.54098	0.479856	-0.0611241	0.0798159
501	uc009kzv.1	Agpat5	1-acyl-sn-glycerol-3-phosphate acyltransferase	482.573	483.711	565.033	607.75	-161.81	-0.227589	-0.329332	-0.101743	-0.15397
502	uc009leo.2	Agpat6	glycerol-3-phosphate acyltransferase 6	363.1	361.077	1222.05	1167.81	-373.6	-1.75086	-1.69343	0.0574354	0.762198
503	uc008yih.1	Agpat9	glycerol-3-phosphate acyltransferase 3	169.6	142.983	189.308	147.566	-206.8	-0.158601	-0.0455119	0.113089	1.08252
504	uc008kes.2	Agps	alkyldihydroxyacetonephosphate synthase,	748.506	722.78	486.777	624.904	-15.7	0.620752	0.209921	-0.410831	-1.93296
505	uc008wge.1	Agrn	SubName: Full=Agrn protein; Flags: Fragment;	672.762	695.53	1567.74	1701.54	-371.8	-1.22052	-1.29066	-0.0701437	0.0279025
506	uc009nxe.1	Agt	angiotensinogen	264.197	279.743	210.696	212.003	-9.5	0.326449	0.400013	0.0735643	0.855029
507	uc007qum.1	Agtpbp1	RecName: Full=Cytosolic carboxypeptidase 1; EC=3.4.17.-; AltName: Full=ATP/GTP-binding protein 1; AltName: Full=Nervous system nuclear protein induced by axotomy;	2113.21	2048.64	5247.8	5793.18	-341.62	-1.31227	-1.49969	-0.187417	-0.647078
508	uc011wxn.1	Ahctf1	protein ELYS	1115.94	1138.09	965.996	1090.36	-315.3	0.208174	0.0618126	-0.146362	-0.410778
509	uc008nka.2	Ahcy	adenosylhomocysteinase	1322.32	1310.27	1053.5	998.398	-32	0.327875	0.392182	0.0643066	0.801746
510	uc008qxi.1	Ahcyl1	putative adenosylhomocysteinase 2	5861.5	5680.99	4062.6	4076	-154.8	0.528866	0.47899	-0.0498754	0.144559
511	uc009beg.2	Ahcyl2	SubName: Full=Putative uncharacterized protein; Flags: Fragment;	1251.13	1286.52	1532.14	1683.03	-135.4	-0.292318	-0.387583	-0.095265	-0.116686
512	uc008vcc.1	Ahdc1	AT-hook DNA-binding motif-containing protein 1	1625.15	1645.04	1495.66	1642.77	-277.5	0.119787	0.00199407	-0.117793	-0.246349
513	uc011xbc.1	Ahi1	jouberin isoform 1	3505.67	4007.23	3684.56	4267.29	-133.5	-0.0718005	-0.0907134	-0.0189129	0.322767
514	uc008goj.1	Ahnak	AHNAK nucleoprotein isoform 1	719.798	583.072	466.544	670.867	-110.2	0.625579	-0.202351	-0.82793	-4.33362
515	uc007oit.1	Ahsa1	activator of 90 kDa heat shock protein ATPase	2491.63	2540.56	2974.05	2915.05	-57.3	-0.255339	-0.198376	0.0569628	0.759478
516	uc007ifb.1	Ahsa2	activator of 90 kDa heat shock protein ATPase	258.097	270.515	186.473	231.523	-108.6	0.468949	0.224551	-0.244398	-0.975035
517	uc008sze.1	AI314180	proteasome-associated protein ECM29 homolog	2010.53	2153.87	1993.3	2281.83	-133.91	0.0124166	-0.0832548	-0.0956714	-0.119025
518	uc008cxu.1	AI314976	hypothetical protein LOC106821	160.298	143.637	166.559	189.454	-157.6	-0.0552756	-0.399418	-0.344142	-1.54912
519	uc009ldd.2	AI316807	hypothetical protein LOC102032 isoform 1	324.061	275.688	273.391	214.877	-223.9	0.2453	0.35953	0.11423	1.08909
520	uc008bpe.1	AI413582	hypothetical protein LOC106672	161.69	172.186	305.937	279.214	-67	-0.920009	-0.697402	0.222607	1.71286
521	uc008gnr.2	AI462493	hypothetical protein LOC107197 precursor	226.634	241.031	869.919	748.814	-44.1	-1.94052	-1.63539	0.305128	2.18782
522	uc008sit.1	AI464131	hypothetical protein LOC329828	340.039	388.69	272.519	304.99	-50.1	0.319341	0.349859	0.0305176	0.60727
523	uc007yxa.2	AI480653	hypothetical protein LOC268880	334.574	310.899	226.448	216.872	-53.3	0.563143	0.519598	-0.0435445	0.180997
524	uc009plx.2	AI593442	hypothetical protein LOC330941 isoform 2	2732.8	2201.26	1442.15	1127.91	-189.9	0.922158	0.964673	0.042515	0.676322
525	uc007glb.2	AI597468	hypothetical protein LOC103266	1053.56	1033.77	317.237	393.228	-215.5	1.73163	1.39447	-0.33716	-1.50894
526	uc007avj.1	AI597479	ashwin	364.093	375.533	386.692	375.921	-21.3	-0.0868774	-0.00148939	0.085388	0.923082
527	uc011zys.1	AI836003	hypothetical protein LOC239650	308.316	332.058	222.551	206.327	-228.78	0.470271	0.686503	0.216232	1.67617
528	uc008gda.2	AI837181	basophilic leukemia expressed protein BLES03	707.834	756.041	650.683	732.459	-2.5	0.121457	0.0457169	-0.0757401	-0.00430817
529	uc008gkv.2	AI846148	hypothetical protein LOC68229 isoform 1	242.277	221.065	332.32	348.782	-125.4	-0.455913	-0.657858	-0.201944	-0.73069
530	uc007dft.2	AI848100	protein osteopotentia	334.216	328.442	529.742	645.255	-144.3	-0.664507	-0.974232	-0.309725	-1.35103
531	uc009btr.2	AI894139	SubName: Full=Putative uncharacterized protein;	232.864	224.036	292.375	309.038	-362.9	-0.328333	-0.46405	-0.135716	-0.349509
532	uc009tcf.1	Aifm1	apoptosis-inducing factor 1, mitochondrial	428.629	427.568	480.74	516.93	-195.05	-0.165527	-0.273817	-0.10829	-0.191653
533	uc007ykw.1	Aifm3	apoptosis-inducing factor 3	213.816	210.985	513.499	554.082	-244.87	-1.26399	-1.39296	-0.128964	-0.310646
534	uc007elb.1	Aig1	androgen-induced gene 1 protein	505.027	577.337	644.357	672.804	-121.8	-0.351499	-0.220773	0.130726	1.18403
535	uc008rjx.1	Aimp1	aminoacyl tRNA synthase complex-interacting	1255.36	1340.26	1666.32	1548.18	-34	-0.408565	-0.208056	0.200509	1.58567
536	uc009akw.2	Aimp2	aminoacyl tRNA synthase complex-interacting	897.313	899.306	550.499	556.013	-46.7	0.70487	0.693693	-0.0111769	0.367292
537	uc008fyp.1	Aip	AH receptor-interacting protein	1520.4	1519.76	1851.49	1937.09	-90.3	-0.284232	-0.35005	-0.0658181	0.0527992
538	uc008was.1	Ajap1	adherens junction-associated protein 1	386.691	371.576	783.603	837.366	-374.2	-1.01894	-1.1722	-0.15326	-0.450481
539	uc007veo.1	AK020398	Mus musculus 12 days embryo embryonic body between diaphragm region and neck cDNA, RIKEN full-length enriched library, clone:9430001O08 product:inferred: IDN3 {Homo sapiens}, full insert sequence.	841.98	931.95	440.314	613.821	-19.6	0.935255	0.602435	-0.33282	-1.48396
540	uc008jav.1	AK031561	Mus musculus 14, 17 days embryo head cDNA, RIKEN full-length enriched library, clone:3200001L06 product:SET translocation, full insert sequence.	3779.37	3350.26	4636.17	5159.52	-3.9	-0.294789	-0.622966	-0.328177	-1.45723
541	uc009dgd.1	AK034671	Mus musculus 12 days embryo embryonic body between diaphragm region and neck cDNA, RIKEN full-length enriched library, clone:9430022P05 product:hypothetical protein, full insert sequence.	394.995	438.799	257.557	282.825	-37.6	0.616943	0.633648	0.0167056	0.527773
542	uc008pki.1	AK035994	Mus musculus 16 days neonate cerebellum cDNA, RIKEN full-length enriched library, clone:9630025H21 product:hypothetical protein, full insert sequence.	9122.97	7524.33	6550.13	6019.83	-6.6	0.47798	0.321842	-0.156139	-0.467052
543	uc008xfg.1	AK042223	Mus musculus adult male thymus cDNA, RIKEN full-length enriched library, clone:5830437M04 product:hypothetical protein, full insert sequence.	1582.06	1530.53	5585.86	5330.14	-88.02	-1.81997	-1.80014	0.0198301	0.545757
544	uc007vii.1	AK048368	Mus musculus transmembrane glycoprotein cadherin-10 mRNA, complete cds.	410.847	498.638	399.911	543.927	-61.7	0.0389233	-0.125421	-0.164344	-0.51428
545	uc007xfg.1	AK052293	Mus musculus 13 days embryo heart cDNA, RIKEN full-length enriched library, clone:D330022G06 product:similar to DJ402G11.6 (NOVEL PROTEIN SIMILAR TO XENOPUS GAMMA-TUBULIN INTERACTING PROTEIN (YEAST SPC98 HOMOLOG) (ISOFORM 1)) (FRAGMENT) [Homo sapiens], full insert sequence.	219.049	255.543	567.269	694.009	-25.4	-1.37278	-1.44139	-0.0686078	0.0367425
546	uc009rqu.1	AK057615	Mus musculus adult male cerebellum cDNA, RIKEN full-length enriched library, clone:1500005N04 product:SIMILAR TO MAMMALIAN INOSITOL HEXAKISPHOSPHATE KINASE 2 homolog [Homo sapiens], full insert sequence.	3652.08	3469.32	2570.29	2389.22	-77	0.506787	0.538113	0.0313265	0.611926
547	uc012eob.1	AK084646	Mus musculus 13 days embryo heart cDNA, RIKEN full-length enriched library, clone:D330025C09 product:N-acetylglucosamine kinase, full insert sequence.	372.457	418.114	745.806	813.026	-97.3	-1.00173	-0.959404	0.0423217	0.67521
548	uc008jgh.2	Ak1	adenylate kinase isoenzyme 1 isoform 2	2134.77	2318.32	1947.86	1918.18	-48.3	0.132191	0.273341	0.14115	1.24403
549	uc009odj.1	AK129341	hypothetical protein LOC234915	417.291	324.401	490.117	540.403	-28.8	-0.232075	-0.736255	-0.50418	-2.47024
550	uc008jwn.2	AK143234	Mus musculus 2 days pregnant adult female oviduct cDNA, RIKEN full-length enriched library, clone:E230003B04 product:Sodium channel alpha subunit (Fragment) homolog [Cricetulus longicaudatus], full insert sequence.	4320.84	4351.67	4239.24	5206.59	-26.21	0.0275064	-0.258768	-0.286275	-1.21606
551	uc008alk.1	AK163149	Mus musculus 7 days neonate cerebellum cDNA, RIKEN full-length enriched library, clone:A730037G02 product:t-complex protein 1, full insert sequence.	7057.54	6850.09	7321.35	7403.16	-69.5	-0.052945	-0.112017	-0.0590719	0.0916274
552	uc009jvx.1	AK169954	Mus musculus 12 days embryo spinal ganglion cDNA, RIKEN full-length enriched library, clone:D130006K13 product:hypothetical protein, full insert sequence.	417.031	417.11	1427.88	1388.63	-300.53	-1.77565	-1.73516	0.0404848	0.664637
553	uc008gno.1	AK172428	Mus musculus activated spleen cDNA, RIKEN full-length enriched library, clone:F830207B17 product:hypothetical protein, full insert sequence.	1176.42	1235.89	2406.74	2163.22	-207.2	-1.03268	-0.807635	0.225042	1.72688
554	uc008uvt.1	Ak2	adenylate kinase 2, mitochondrial isoform a	400.121	412.443	451.713	427.413	-20.4	-0.174971	-0.0514363	0.123534	1.14264
555	uc008hcx.1	Ak3	GTP:AMP phosphotransferase, mitochondrial	879.391	959.711	733.159	788.483	-30.3	0.26238	0.283519	0.0211399	0.553295
556	uc008tvn.2	Ak4	adenylate kinase isoenzyme 4, mitochondrial	179.894	210.805	174.983	194.588	-186.2	0.0399294	0.115487	0.0755576	0.866502
557	uc008rtq.1	Ak5	adenylate kinase isoenzyme 5	1180.05	1556.68	1055.62	1468.55	-159.8	0.16076	0.0840807	-0.0766792	-0.00971307
558	uc007kvu.1	Akap1	A-kinase anchor protein 1, mitochondrial	709.574	679.586	1238.86	1160.14	-99.2	-0.803986	-0.771572	0.0324146	0.618188
559	uc007jii.1	Akap10	A-kinase anchor protein 10, mitochondrial	527.731	573.439	719.903	732.833	-72.3	-0.447999	-0.353843	0.094156	0.973547
560	uc007usi.2	Akap11	A kinase (PRKA) anchor protein 11	4898.43	4848.71	2406.19	3277.73	-96	1.02557	0.564904	-0.460667	-2.2198
561	uc009hwo.2	Akap13	SubName: Full=Putative uncharacterized protein; Flags: Fragment;	152.402	170.242	272.26	378.903	-193.02	-0.837102	-1.15424	-0.317138	-1.3937
562	uc009sxp.1	Akap17b	A-kinase anchor protein 17B	225.404	209.797	150.146	208.814	-216.8	0.586145	0.00677571	-0.579369	-2.903
563	uc008syi.1	Akap2	A-kinase anchor protein 2 isoform 2	503.719	526.933	301.537	368.185	-156.76	0.740284	0.517187	-0.223097	-0.852434
564	uc007nya.2	Akap5	A kinase (PRKA) anchor protein 5	5495	5631.45	3508.94	7255.74	-118.83	0.647083	-0.365616	-1.0127	-5.39708
565	uc007nnm.1	Akap6	A kinase (PRKA) anchor protein 6	3062.49	3205.39	2735.74	3229.06	-236.3	0.162777	-0.0106151	-0.173392	-0.566354
566	uc008bwg.1	Akap8	A-kinase anchor protein 8	419.444	404.971	624.496	683.861	-409	-0.574216	-0.755885	-0.181668	-0.613989
567	uc008bwj.1	Akap8l	A-kinase anchor protein 8-like	717.117	605.83	1212.34	1124.15	-33.2	-0.757513	-0.891851	-0.134339	-0.341579
568	uc008wib.1	Akap9	Mus musculus mRNA for A-kinase anchor protein 9 (Akap9 gene).	5260.65	4666.48	2638.58	3085.88	-154.8	0.995481	0.596651	-0.39883	-1.86389
569	uc008upv.1	Akirin1	akirin-1	1117.84	976.36	532.902	444.441	-69	1.06877	1.13542	0.0666546	0.81526
570	uc008sga.1	Akirin2	akirin-2	1586.22	1566.57	946.145	1017.38	-237	0.745457	0.622753	-0.122704	-0.274617
571	uc008uha.1	Akr1a4	alcohol dehydrogenase [NADP+]	2099.49	2105.81	8207.63	8047.4	-148.5	-1.96693	-1.93415	0.0327828	0.620307
572	uc009bgy.2	Akr1b3	aldose reductase	1751.46	1713.25	1318.49	1268.91	-31.3	0.409665	0.433149	0.0234843	0.566788
573	uc007pjs.1	Akr1e1	1,5-anhydro-D-fructose reductase	623.878	650.203	420.778	409.367	-10.2	0.568206	0.667496	0.09929	1.0031
574	uc007pex.2	Akt1	RAC-alpha serine/threonine-protein kinase	937.748	949.391	3417.78	3549.38	-217.7	-1.86579	-1.90249	-0.0367035	0.220371
575	uc009grd.1	Akt1s1	proline-rich AKT1 substrate 1	370.342	361.201	747.263	704.32	-128.3	-1.01276	-0.963429	0.0493282	0.715536
576	uc009fwr.2	Akt2	RAC-beta serine/threonine-protein kinase	998.02	950.165	3830.79	3527.81	-207.1	-1.9405	-1.89252	0.0479786	0.707768
577	uc007duk.2	Akt3	RAC-gamma serine/threonine-protein kinase	1062.5	1060.98	8731.23	7844.17	-12.1	-3.03872	-2.88622	0.152499	1.30934
578	uc009msl.1	Aktip	AKT-interacting protein	761.356	742.898	2200.97	2049.99	-120.3	-1.5315	-1.46438	0.0671203	0.81794
579	uc008tez.1	Alad	delta-aminolevulinic acid dehydratase	1430.24	1354.47	975.613	1016.34	-136.9	0.551872	0.414337	-0.137535	-0.359976
580	uc009rjj.2	Alas1	5-aminolevulinate synthase, nonspecific,	1540.77	1700.56	1209.02	1281.42	-88.21	0.349809	0.408268	0.0584592	0.76809
581	uc007zli.2	Alcam	CD166 antigen precursor	5998.34	5233.83	2489.31	2404.24	-235.64	1.26882	1.12229	-0.146535	-0.411777
582	uc008hkw.2	Aldh18a1	delta-1-pyrroline-5-carboxylate synthase isoform	580.512	546.862	510.664	497.786	-80.6	0.18495	0.135653	-0.0492977	0.147884
583	uc008gym.1	Aldh1a1	retinal dehydrogenase 1	336.045	344.51	724.742	656.752	-4.7	-1.10881	-0.9308	0.178013	1.45619
584	uc008ssx.1	Aldh1b1	aldehyde dehydrogenase X, mitochondrial	533.117	548.839	367.005	366.872	-55.7	0.538653	0.581104	0.0424513	0.675956
585	uc009cxl.1	Aldh1l1	10-formyltetrahydrofolate dehydrogenase	943.501	1015.79	959.048	1043.42	-49.5	-0.0235792	-0.0387115	-0.0151324	0.344526
586	uc008zjt.1	Aldh2	aldehyde dehydrogenase, mitochondrial precursor	2542.69	2435.18	1811.45	1809.67	-139.06	0.489212	0.428306	-0.0609057	0.0810732
587	uc007jhf.1	Aldh3a2	fatty aldehyde dehydrogenase	986.473	964.332	519.158	502.725	-42	0.926106	0.93976	0.0136546	0.510213
588	uc008fxq.1	Aldh3b1	aldehyde dehydrogenase family 3 member B1	163.972	127.656	163.787	146.592	-28.3	0.001629	-0.199546	-0.201175	-0.726261
589	uc012dnu.1	Aldh4a1	delta-1-pyrroline-5-carboxylate dehydrogenase,	486.67	446.774	396.661	439.605	-92.7	0.295036	0.0233363	-0.2717	-1.13217
590	uc007pwp.2	Aldh5a1	succinate-semialdehyde dehydrogenase,	1607.92	1642.44	881.94	908.304	-25.82	0.866443	0.854593	-0.0118508	0.363414
591	uc008eyn.2	Aldh7a1	alpha-aminoadipic semialdehyde dehydrogenase	1225.75	1130.34	1253.38	1265.33	-137.8	-0.0321494	-0.162763	-0.130613	-0.320136
592	uc007dkx.1	Aldh9a1	4-trimethylaminobutyraldehyde dehydrogenase	589.303	560.955	372.023	368.606	-81.6	0.663616	0.605805	-0.0578116	0.0988815
593	uc009jst.2	Aldoa	fructose-bisphosphate aldolase A isoform 1	62069	64108.2	41405.2	42294.7	-83.6	0.58406	0.600032	0.0159726	0.523554
594	uc008tin.1	Aldoart1	aldolase 1 A retrogene 1	11658	12193.5	3677.13	3845.36	-17.7	1.66467	1.66493	0.000256423	0.433098
595	uc007kiw.1	Aldoc	fructose-bisphosphate aldolase C	14700.8	14785.8	10727.1	10806.8	-76.8	0.454631	0.452271	-0.00235954	0.418042
596	uc007yby.1	Alg1	chitobiosyldiphosphodolichol	486.99	456.36	659.301	626.724	-9.5	-0.437044	-0.457658	-0.0206136	0.312979
597	uc007xhj.1	Alg10b	RecName: Full=Putative alpha-1,2-glucosyltransferase ALG10-B; EC=2.4.1.-; AltName: Full=Alpha-2-glucosyltransferase ALG10-B; AltName: Full=Asparagine-linked glycosylation protein 10 homolog B;	367.568	377.145	201.807	222.691	-220.4	0.865036	0.760078	-0.104958	-0.172475
598	uc009lcl.1	Alg11	asparagine-linked glycosylation protein 11	334.435	326.848	297.382	315.391	-163.6	0.169406	0.0514767	-0.117929	-0.247133
599	uc008suq.2	Alg2	alpha-1,3-mannosyltransferase ALG2	1768.7	1868.69	708.694	721.953	-33.3	1.31946	1.37205	0.0525967	0.734348
600	uc007yqe.2	Alg3	dolichyl-P-Man:Man(5)GlcNAc(2)-PP-dolichyl	175.965	189.932	226.115	257.241	-41.3	-0.361772	-0.437642	-0.0758692	-0.00505115
601	uc008pfr.1	Alg5	SubName: Full=Putative uncharacterized protein;	193.38	190.153	194.542	196.855	-84.62	-0.00864094	-0.0499707	-0.0413297	0.193745
602	uc009pkt.1	Alg9	alpha-1,2-mannosyltransferase ALG9	182.993	218.324	302.491	338.129	-132.5	-0.725102	-0.631103	0.0939984	0.97264
603	uc007jgd.2	Alkbh5	probable alpha-ketoglutarate-dependent	479.006	430.161	664.56	664.832	-369.2	-0.472355	-0.628112	-0.155757	-0.464855
604	uc009geb.1	Alkbh6	probable alpha-ketoglutarate-dependent	412.721	464.183	716.008	766.903	-31.74	-0.794809	-0.724351	0.0704577	0.837149
605	uc008ddn.2	Alkbh7	probable alpha-ketoglutarate-dependent	580.6	566.755	583.275	529.596	-2.3	-0.00663144	0.0978316	0.104463	1.03287
606	uc009oat.1	Alkbh8	alkylated DNA repair protein alkB homolog 8	357.051	349.071	174.259	276.644	-353.45	1.03489	0.335493	-0.699401	-3.59386
607	uc007bdl.2	Als2	alsin isoform 1	448.949	470.333	2717.55	2197.86	-128.8	-2.59768	-2.22435	0.373337	2.5804
608	uc007bdd.1	Als2cr4	amyotrophic lateral sclerosis 2 chromosomal	286.48	287.874	333.66	332.616	-40	-0.219945	-0.208424	0.0115208	0.497931
609	uc007vgw.1	Amacr	alpha-methylacyl-CoA racemase	245.877	259.408	258.697	231.272	-17.9	-0.0733227	0.165632	0.238955	1.80695
610	uc008kwq.1	Ambra1	activating molecule in BECN1-regulated autophagy	1276.18	1286.91	1532.39	1522.28	-135.2	-0.263951	-0.242316	0.0216345	0.556142
611	uc007ews.2	Amd2	S-adenosylmethionine decarboxylase proenzyme 2	1858.12	1866.89	2233.74	2394.19	-85.09	-0.265618	-0.3589	-0.0932817	-0.10527
612	uc008aum.1	Amdhd2	putative N-acetylglucosamine-6-phosphate	215.876	225.073	230.39	253.452	-26.5	-0.0938757	-0.171323	-0.0774469	-0.0141314
613	uc009mvn.1	Amfr	E3 ubiquitin-protein ligase AMFR	2456.71	2534.47	2388.92	2352.09	-111.8	0.0403681	0.107743	0.0673754	0.819409
614	uc008qyg.1	Amigo1	amphoterin-induced protein 1 isoform 1	376.039	425.955	571.751	576.276	-234.3	-0.604505	-0.436058	0.168447	1.40114
615	uc008eif.1	Ammecr1l	AMMECR1-like protein	222.765	199.003	161.494	149.654	-180.06	0.464041	0.41116	-0.0528809	0.127261
616	uc009eua.1	Amn1	SubName: Full=Antagonist of mitotic exit network 1 homolog (S. cerevisiae);	233.681	246.753	200.588	203.33	-171.5	0.220301	0.279244	0.0589427	0.770873
617	uc009oep.1	Amotl1	angiomotin-like protein 1	433.741	508.068	661.371	785.584	-127.5	-0.608627	-0.628743	-0.0201163	0.315841
618	uc009rfw.1	Amotl2	angiomotin-like protein 2	279.544	287.556	302.899	353.175	-483.4	-0.115763	-0.29654	-0.180777	-0.608862
619	uc012cwa.1	Ampd2	AMP deaminase 2	1423.62	1463.87	1300.54	1341.76	-181.3	0.130457	0.125659	-0.00479818	0.404006
620	uc009jfl.1	Ampd3	AMP deaminase 3	515.312	505.764	390.161	422.382	-98.9	0.401376	0.259918	-0.141458	-0.382556
621	uc007pol.1	Amph	amphiphysin	2637.62	2966.77	2606.61	2867.59	-327.04	0.0170627	0.0490552	0.0319925	0.615759
622	uc009aif.1	Amz1	archaemetzincin-1	397.166	430.88	556.111	601.243	-144.2	-0.485631	-0.480662	0.00496811	0.460217
623	uc007mcg.1	Amz2	archaemetzincin-2	372.086	393.246	1578.8	1541.69	-174.4	-2.08512	-1.97101	0.114114	1.08842
624	uc008mgq.2	Anapc1	anaphase-promoting complex subunit 1	1496.72	1554.96	2067.2	1966.98	-126.61	-0.465874	-0.3391	0.126774	1.16128
625	uc009miv.1	Anapc10	anaphase-promoting complex subunit 10	263.863	264.881	245.426	241.432	-45.9	0.104502	0.133727	0.0292252	0.599831
626	uc007mtm.2	Anapc11	anaphase-promoting complex subunit 11	1162.23	1170.71	774.822	779.295	-167.3	0.584958	0.587148	0.00219006	0.444227
627	uc009rft.2	Anapc13	anaphase-promoting complex subunit 13	457.211	440.112	834.845	772.267	-22.4	-0.868648	-0.81123	0.0574184	0.7621
628	uc007fef.1	Anapc16	anaphase-promoting complex subunit 16	867.403	849.077	758.88	677.621	-76.8	0.192832	0.325417	0.132585	1.19473
629	uc008ird.2	Anapc2	anaphase-promoting complex subunit 2	2035.63	2103.55	1874.16	1929.22	-300.1	0.119232	0.124813	0.00558079	0.463743
630	uc008xkw.1	Anapc4	anaphase-promoting complex subunit 4	1379.61	1457.49	1138.25	1338.14	-202.3	0.277434	0.123259	-0.154176	-0.455752
631	uc008zmf.1	Anapc5	anaphase-promoting complex subunit 5 isoform b	1802.49	1723.58	4224.25	4105.66	-99.7	-1.2287	-1.25221	-0.0235072	0.296324
632	uc008zlg.2	Anapc7	anaphase-promoting complex subunit 7	968.872	971.781	735.861	757.904	-62.9	0.396873	0.358616	-0.0382562	0.211434
633	uc007ebj.2	Angel2	protein angel homolog 2 isoform 2	642.909	563.562	1205.85	1143.81	-156.8	-0.907371	-1.0212	-0.113829	-0.223531
634	uc009ojj.1	Angptl6	angiopoietin-related protein 6 precursor	215.05	177.908	568.399	553.951	-40.5	-1.40224	-1.63863	-0.236394	-0.92897
635	uc007vjo.2	Ank	progressive ankylosis protein	1004.73	1130.69	2093.4	2096.97	-163.81	-1.05904	-0.891097	0.167947	1.39826
636	uc009lee.2	Ank1	ankyrin-1 isoform 1	223.757	305.108	443.776	458.413	-191	-0.987897	-0.587327	0.40057	2.73715
637	uc008rgt.1	Ank2	ankyrin-2 isoform 3	4871.58	5459.74	3249.38	4420.81	-225.9	0.584224	0.304522	-0.279702	-1.17823
638	uc008env.2	Ankhd1	multiple ankyrin repeats, single KH-domain	1053.84	1100.29	1328.57	1483.42	-74.15	-0.334213	-0.431036	-0.0968228	-0.125652
639	uc007jzg.1	Ankhzn	Mus musculus Ankhzn mRNA, complete cds.	959.886	980.101	917.782	881.517	-6.2	0.0647116	0.152942	0.0882304	0.939442
640	uc008yqe.1	Ankle2	ankyrin repeat and LEM domain-containing protein	632.215	629.846	536.514	566.29	-103.2	0.236799	0.153458	-0.0833409	-0.048055
641	uc007njs.2	Ankmy2	ankyrin repeat and MYND domain-containing	1772.75	1704.44	1246.94	1246.2	-890.95	0.507595	0.451763	-0.0558313	0.110279
642	uc007ron.1	Ankra2	ankyrin repeat family A protein 2	445.455	474.378	913.606	848.256	-157.2	-1.03629	-0.838463	0.19783	1.57025
643	uc009kvo.2	Ankrd10	ankyrin repeat domain-containing protein 10	251.467	214.219	269.235	238.751	-338.6	-0.098496	-0.15642	-0.0579239	0.0982351
644	uc009ntz.2	Ankrd11	ankyrin repeat domain 11	1181.67	1153.91	3748.41	4555.51	-1081.86	-1.66545	-1.98108	-0.315634	-1.38504
645	uc008dgs.1	Ankrd12	ankyrin repeat domain 12	1262.78	1260.02	12831.2	9490.24	-79.6	-3.34498	-2.913	0.431983	2.91795
646	uc008zaf.1	Ankrd13a	ankyrin repeat domain-containing protein 13A	846.12	759.529	1473.48	1399.11	-45.1	-0.800295	-0.88133	-0.081035	-0.0347831
647	uc007kgu.1	Ankrd13b	Mus musculus 10 days neonate cerebellum cDNA, RIKEN full-length enriched library, clone:B930093C12 product:inferred: KE03 protein {Homo sapiens}, full insert sequence.	379.699	458.217	1154.33	1412.17	-108.13	-1.60413	-1.62381	-0.0196812	0.318345
648	uc008rvk.1	Ankrd13c	ankyrin repeat domain-containing protein 13C	576.141	518.489	1032.55	1177.16	-329.51	-0.84172	-1.18293	-0.34121	-1.53225
649	uc008fzr.1	Ankrd13d	ankyrin repeat domain-containing protein 13D	353.98	386.341	633.946	704.31	-176.6	-0.840693	-0.866337	-0.0256439	0.284026
650	uc012dyh.1	Ankrd17	ankyrin repeat domain-containing protein 17	3089.94	3057.19	2887.88	3600.07	-144.6	0.0975686	-0.235818	-0.333387	-1.48722
651	uc012ere.1	Ankrd26	Mus musculus 2 days pregnant adult female ovary cDNA, RIKEN full-length enriched library, clone:E330019D05 product:hypothetical Yeast DNA-binding domain/Ankyrin-repeat containing protein, full insert sequence.	300.327	303.712	171.499	230.161	-79.7	0.808333	0.400064	-0.408269	-1.91821
652	uc009gkc.1	Ankrd27	ankyrin repeat domain-containing protein 27	208.801	178.401	461.892	453.896	-58.5	-1.14543	-1.34724	-0.201811	-0.729922
653	uc007sxz.1	Ankrd28	serine/threonine-protein phosphatase 6	869.914	855.891	836.973	1044.54	-32	0.0556905	-0.287366	-0.343056	-1.54288
654	uc007rgs.2	Ankrd32	ankyrin repeat domain-containing protein 32	300.23	278.033	231.956	345.824	-35.6	0.372219	-0.314777	-0.686996	-3.52246
655	uc007vkd.2	Ankrd33b	ankyrin repeat domain-containing protein 33B	684.866	641.441	669.679	692.825	-446.32	0.0323504	-0.111173	-0.143524	-0.394444
656	uc008qng.1	Ankrd34a	ankyrin repeat domain 34	656.692	688.274	881.104	992.853	-111.46	-0.424095	-0.528596	-0.1045	-0.169841
657	uc007rkn.2	Ankrd34b	ankyrin repeat domain-containing protein 34B	572.295	480.132	217.086	171.084	-322.9	1.39849	1.48872	0.0902341	0.950974
658	uc008qnr.1	Ankrd35	SubName: Full=Ankrd35 protein; SubName: Full=Ankyrin repeat domain 35;	207.441	159.006	389.653	340.192	-202.4	-0.909487	-1.09727	-0.187782	-0.649176
659	uc007kyk.1	Ankrd40	ankyrin repeat domain-containing protein 40	432.317	419.146	2568.64	2489.12	-152.8	-2.57084	-2.57011	0.00073456	0.43585
660	uc007iwf.1	Ankrd43	ankyrin repeat domain-containing protein 43	2291.08	2317.28	1358.72	1347.28	-121.41	0.753775	0.782385	0.0286104	0.596292
661	uc007dfj.2	Ankrd45	ankyrin repeat domain-containing protein 45	501.487	553.519	724.23	799.592	-8.6	-0.530236	-0.530631	-0.000394578	0.429351
662	uc007vmt.2	Ankrd46	ankyrin repeat domain-containing protein 46	3815.14	3826.15	1382.89	1409.52	-65.9	1.46405	1.44068	-0.0233694	0.297117
663	uc008pbc.2	Ankrd50	SubName: Full=Putative uncharacterized protein; Flags: Fragment;	322.637	330.072	624.412	650.568	-288.8	-0.952586	-0.978918	-0.0263324	0.280064
664	uc007hml.1	Ankrd52	serine/threonine-protein phosphatase 6	866.843	929.504	546.832	642.518	-48.7	0.664672	0.532724	-0.131949	-0.327822
665	uc007wsi.1	Ankrd54	ankyrin repeat domain-containing protein 54	154.722	148.318	153.564	159.479	-28.8	0.0108358	-0.104678	-0.115513	-0.233227
666	uc008sff.1	Ankrd6	ankyrin repeat domain-containing protein 6	350.95	346.837	819.349	910.717	-187.8	-1.22321	-1.39275	-0.169535	-0.544152
667	uc008bpv.1	Anks1	ankyrin repeat and SAM domain-containing protein	202.348	227.266	471.7	446.174	-161.7	-1.22103	-0.973227	0.247806	1.8579
668	uc011xlm.1	Anks1b	ankyrin repeat and sterile alpha motif	6457.67	5311.86	6160.12	4987.33	-139.57	0.0680562	0.0909497	0.0228935	0.563388
669	uc007yba.2	Anks3	Mus musculus 11 days embryo whole body cDNA, RIKEN full-length enriched library, clone:2700067D09 product:hypothetical SAM domain (Sterile alpha motif)/Ankyrin-repeat/Yeast DNA-binding domain containing protein, full insert sequence.	392.847	393.827	529.541	572.387	-54.3	-0.430777	-0.53943	-0.108654	-0.193745
670	uc009ook.2	Anln	actin-binding protein anillin	862.681	855.808	758.463	1100.19	-84.41	0.185749	-0.362388	-0.548137	-2.72324
671	uc009ser.1	Ano10	anoctamin-10	169.549	178.557	171.492	185.69	-276.47	-0.0164443	-0.0565082	-0.0400639	0.20103
672	uc009duv.1	Ano2	anoctamin-2	384.928	322.987	874.925	649.376	-170.94	-1.18457	-1.00758	0.176996	1.45034
673	uc012caw.1	Ano3	anoctamin-3 isoform 2	3482.65	3059.41	2968.15	2523.53	-50.5	0.230621	0.277808	0.047187	0.703212
674	uc009mdl.2	Ano8	anoctamin-8	528.571	522.381	900.411	974.05	-898.01	-0.768486	-0.898893	-0.130407	-0.318951
675	uc009qah.2	Anp32a	acidic leucine-rich nuclear phosphoprotein 32	3927.65	3835.32	3846.78	4086.41	-59.9	0.0300168	-0.0914868	-0.121504	-0.267705
676	uc008stt.1	Anp32b	acidic leucine-rich nuclear phosphoprotein 32	1080	947.793	694.395	644.849	-75.4	0.637196	0.555611	-0.0815849	-0.0379483
677	uc008qlu.2	Anp32e	acidic leucine-rich nuclear phosphoprotein 32	1424.41	1301.96	1040.53	1131.95	-137.5	0.453046	0.201876	-0.25117	-1.01401
678	uc007sru.2	Anxa11	annexin A11	557.937	583.602	335.949	393.654	-49.3	0.73186	0.568055	-0.163805	-0.511175
679	uc008ozj.2	Anxa5	annexin A5	1165.63	1097.74	938.15	995.967	-151.7	0.313224	0.140369	-0.172855	-0.563262
680	uc007iyr.2	Anxa6	annexin A6 isoform a	3494.14	3421.75	2747.18	2750.5	-49.3	0.346983	0.31504	-0.0319434	0.247768
681	uc007sjr.2	Anxa7	annexin A7	1586.09	1810.91	1130.26	1235.05	-126.9	0.488821	0.552144	0.0633233	0.796087
682	uc008rhp.1	Ap1ar	adaptor-related protein complex 1 associated	521.44	438.541	3746.96	3406.75	-166.1	-2.84515	-2.95761	-0.112464	-0.215676
683	uc007hvn.1	Ap1b1	AP-1 complex subunit beta-1	4196.14	4474.12	2972.11	3286.84	-233.7	0.497577	0.444904	-0.0526736	0.128454
684	uc009njj.1	Ap1g1	AP-1 complex subunit gamma-1	2199.81	2143.2	1424.65	1506.79	-178.62	0.62677	0.508291	-0.118479	-0.250295
685	uc009mfp.1	Ap1m1	AP-1 complex subunit mu-1	1387.66	1455.58	1119.82	1080.35	-18	0.309387	0.430094	0.120708	1.12637
686	uc009abm.1	Ap1s1	AP-1 complex subunit sigma-1A	5177.65	4782.45	5729.98	5528.32	-19.2	-0.146233	-0.209091	-0.0628581	0.0698358
687	uc009uuw.1	Ap1s2	AP-1 complex subunit sigma-2	1905.12	1666.41	462.733	482.592	-45.2	2.04163	1.78787	-0.253755	-1.02889
688	uc009grv.1	Ap2a1	AP-2 complex subunit alpha-1 isoform a	7115.14	7605.31	5440.4	6205.89	-71.4	0.387179	0.29337	-0.0938088	-0.108304
689	uc007kor.1	Ap2b1	AP-2 complex subunit beta isoform b	8728.34	9524.17	3999.6	4200.65	-43.14	1.12585	1.18098	0.0551272	0.748913
690	uc007ypy.1	Ap2m1	AP-2 complex subunit mu	10427.4	11159.7	12320.4	12680	-57.3	-0.240674	-0.184251	0.0564231	0.756372
691	uc012faj.1	Ap2s1	AP-2 complex subunit sigma	2573.31	2756.51	1547.71	1654.31	-36.1	0.733487	0.736612	0.00312521	0.44961
692	uc007rlv.2	Ap3b1	AP-3 complex subunit beta-1	1309.31	1293.95	1552.18	1481.2	-46.2	-0.245497	-0.19499	0.0505067	0.722319
693	uc009ibx.1	Ap3b2	AP-3 complex subunit beta-2	2639.21	3078.25	2078.15	2323.44	-144.9	0.344811	0.405843	0.0610322	0.7829
694	uc007gek.1	Ap3d1	AP-3 complex subunit delta-1	3364.52	3718.25	3727.62	4020.9	-114.4	-0.147853	-0.112896	0.0349569	0.632821
695	uc007sla.2	Ap3m1	AP-3 complex subunit mu-1	804.111	796.352	405.563	515.648	-126.51	0.987467	0.62702	-0.360447	-1.64297
696	uc009ldy.2	Ap3m2	AP-3 complex subunit mu-2	1802.71	1853.35	1356.71	1346.21	-87.8	0.410056	0.461223	0.0511673	0.726121
697	uc008evv.1	Ap3s1	AP-3 complex subunit sigma-1	614.651	617.905	969.8	955.182	-44.1	-0.65792	-0.628392	0.0295286	0.601577
698	uc009hzf.2	Ap3s2	AP-3 complex subunit sigma-2	771.372	778.491	381.109	391.833	-20.8	1.01722	0.990441	-0.026781	0.277481
699	uc008qtq.2	Ap4b1	AP-4 complex subunit beta-1 isoform a	434.084	404.39	460.358	424.423	-192.1	-0.0847818	-0.0697555	0.0150263	0.518108
700	uc009aev.2	Ap4m1	AP-4 complex subunit mu-1	274.348	271.648	272.547	257.588	-58.4	0.00949982	0.0766769	0.0671771	0.818267
701	uc007nmw.2	Ap4s1	AP-4 complex subunit sigma-1	664.717	639.345	961.281	924.322	-184.1	-0.532219	-0.531801	0.0004172	0.434024
702	uc007gtg.1	Apaf1	apoptotic protease-activating factor 1	254.242	249.867	274.322	278.096	-333.5	-0.109672	-0.154424	-0.0447514	0.174051
703	uc008hai.1	Apba1	amyloid beta (A4) precursor protein binding,	739.459	792.869	1184.71	1300.63	-159.2	-0.679987	-0.714059	-0.0340721	0.235516
704	uc009hgj.2	Apba2	amyloid beta A4 precursor protein-binding family	639.169	838.882	837.791	1072	-119.6	-0.390394	-0.353766	0.0366277	0.642437
705	uc009iyi.1	Apbb1	amyloid beta A4 precursor protein-binding family	6079.48	6594.04	8176.94	9031.24	-45.9	-0.427613	-0.453761	-0.0261481	0.281124
706	uc008xow.2	Apbb2	amyloid beta A4 precursor protein-binding family	776.749	816.456	989.308	971.07	-254.09	-0.348971	-0.2502	0.0987711	1.00011
707	uc008enz.1	Apbb3	amyloid beta A4 precursor protein-binding family	797.653	803.497	568.014	600.51	-136.3	0.489834	0.420104	-0.06973	0.0302839
708	uc008ekd.1	Apc	SubName: Full=Putative uncharacterized protein;	1668.4	1607.95	1521.77	2077.22	-175.5	0.132716	-0.36943	-0.502146	-2.45853
709	uc007gco.1	Apc2	SubName: Full=Putative uncharacterized protein Apc2;	1629.9	1600.12	1702.47	1870.15	0	-0.0628497	-0.224981	-0.162132	-0.501544
710	uc009ros.2	Apeh	acylamino-acid-releasing enzyme	555.506	584.726	504.548	490.597	-352.71	0.138812	0.253222	0.11441	1.09012
711	uc007tly.1	Apex1	DNA-(apurinic or apyrimidinic site) lyase	1377.01	1325.33	1199.47	1171.34	-23.9	0.199149	0.178189	-0.0209595	0.310988
712	uc008pbj.1	apg-1b	Mus musculus mRNA for APG-1B, complete cds.	3683.2	3957.52	1707.83	2291.6	-30.2	1.10879	0.788242	-0.320551	-1.41335
713	uc008qlp.1	Aph1a	Mus musculus 9 days embryo whole body cDNA, RIKEN full-length enriched library, clone:D030023H16 product:weakly similar to CGI-78 PROTEIN [Homo sapiens], full insert sequence.	359.097	344.943	486.485	525.289	-73.6	-0.438023	-0.606752	-0.168729	-0.539516
714	uc008lgx.1	Api5	apoptosis inhibitor 5	2209.99	2183.6	964.208	1013.03	-75	1.19662	1.10804	-0.0885839	-0.0782319
715	uc008lin.2	Apip	probable methylthioribulose-1-phosphate	247.45	255.819	192.416	202.891	-41.8	0.36291	0.334422	-0.0284879	0.267657
716	uc009ctq.2	Aplf	aprataxin and PNK-like factor isoform 2	159.723	150.801	299.433	236.483	-87.6	-0.906663	-0.649091	0.257572	1.91411
717	uc009gek.1	Aplp1	amyloid-like protein 1	16348.9	16273.3	20875.3	22628.2	-309.9	-0.352598	-0.475617	-0.123018	-0.276421
718	uc009orj.1	Aplp2	SubName: Full=Aplp2 protein; Flags: Fragment;	9561.95	9567.16	6877.83	6737.49	-50.8	0.475351	0.505879	0.0305288	0.607334
719	uc007yxf.1	Apod	apolipoprotein D precursor	3077.23	3330.8	2733.13	2689.91	-40.1	0.171077	0.30831	0.137232	1.22148
720	uc009fmy.2	Apoe	apolipoprotein E precursor	22005	23705.5	22094.9	23009.7	-75.6	-0.00588284	0.0429824	0.0488653	0.712872
721	uc012hmd.1	Apoo	apolipoprotein O isoform 1 precursor	1131.13	1005.61	865.455	780.617	-148.81	0.38623	0.365389	-0.020841	0.31167
722	uc007ztm.2	App	amyloid beta A4 protein isoform 5 precursor	34124.3	35705.2	21946.8	22593.9	-62.9	0.636791	0.660199	0.0234086	0.566353
723	uc007krj.1	Appbp2	amyloid protein-binding protein 2	1823.16	1910.18	852.69	981.032	-160.3	1.09635	0.961337	-0.135013	-0.345458
724	uc007sth.1	Appl1	DCC-interacting protein 13-alpha	1799.37	1872.08	764.204	1115.85	-51.7	1.23546	0.746503	-0.488959	-2.38264
725	uc007gkk.1	Appl2	DCC-interacting protein 13-beta	682.847	627.105	677.165	669.196	-30.8	0.0120552	-0.093723	-0.105778	-0.177195
726	uc009ntf.1	Aprt	adenine phosphoribosyltransferase	434.678	420.952	347.616	380.411	-15.91	0.322454	0.146095	-0.176359	-0.58343
727	uc008sho.1	Aptx	aprataxin isoform a	325.62	307.904	472.653	460.374	-65	-0.537591	-0.580324	-0.042733	0.185668
728	uc008edq.2	Aqp4	aquaporin-4	656.543	695.599	229.732	286.649	-149.3	1.51494	1.27897	-0.235969	-0.926521
729	uc008lqd.2	Aqr	intron-binding protein aquarius	1341.8	1398.75	1023.33	1084.41	-78.9	0.3909	0.367229	-0.0236705	0.295384
730	uc009str.1	Araf	Mus musculus Araf mRNA for Ras-binding protein DA-Raf, complete cds.	2302.7	2310.6	1936.91	1892.07	-40.4	0.249566	0.288302	0.0387354	0.654568
731	uc009iok.1	Arap1	arf-GAP with Rho-GAP domain, ANK repeat and PH	228.977	263.029	596.101	667.694	-164.1	-1.38036	-1.34397	0.0363891	0.641064
732	uc008xlz.2	Arap2	RecName: Full=Arf-GAP with Rho-GAP domain, ANK repeat and PH domain-containing protein 2; AltName: Full=Centaurin-delta-1; Short=Cnt-d1;	812.332	881.169	742.101	998.46	-205.1	0.130454	-0.180287	-0.310741	-1.35688
733	uc007wfn.1	Arc	activity-regulated cytoskeleton-associated	2018.79	1770.02	1495.37	1200.3	-74.8	0.43299	0.560377	0.127387	1.16481
734	uc009pei.1	Arcn1	coatomer subunit delta	2616.17	2682.36	1665.55	1925.47	-66.8	0.651455	0.478298	-0.173157	-0.565001
735	uc007jdm.2	Arf1	ADP-ribosylation factor 1	10985.1	10764.6	6285.61	5955.47	-163.9	0.80543	0.854002	0.0485719	0.711183
736	uc007lvx.1	Arf2	ADP-ribosylation factor 2	897.536	762.394	715.612	703.125	-249.7	0.326792	0.116755	-0.210036	-0.777265
737	uc007xnp.1	Arf3	ADP-ribosylation factor 3	21309.1	20410	10104.3	10131.2	-92.9	1.0765	1.01047	-0.0660318	0.0515691
738	uc007sta.1	Arf4	ADP-ribosylation factor 4	3571.96	3219.85	982.725	948.96	-76.32	1.86186	1.76257	-0.0992831	-0.139812
739	uc009bcq.1	Arf5	ADP-ribosylation factor 5	5043.19	4762.17	2690.62	2811.44	-11.4	0.906398	0.760311	-0.146087	-0.409196
740	uc007nsj.1	Arf6	ADP-ribosylation factor 6	859.262	813.936	427.288	451.744	-315.6	1.00789	0.84941	-0.158478	-0.480516
741	uc008okj.2	Arfgap1	ADP-ribosylation factor GTPase-activating	1867.49	1987.78	1295.51	1358.11	-185.9	0.527583	0.549563	0.0219805	0.558133
742	uc008kvq.2	Arfgap2	ADP-ribosylation factor GTPase-activating	1361.81	1360.63	1096.57	1133.44	-92	0.312529	0.263568	-0.0489609	0.149823
743	uc007xag.1	Arfgap3	ADP-ribosylation factor GTPase-activating	271.379	298.161	285.344	291.628	-35.6	-0.0723943	0.0319601	0.104354	1.03225
744	uc007ahn.1	Arfgef1	brefeldin A-inhibited guanine	1754.24	1873.71	841.84	1239.27	-108.24	1.05923	0.596403	-0.46283	-2.23224
745	uc008nyr.2	Arfgef2	ADP-ribosylation factor guanine	1045.38	1064.77	1183.82	1310.07	-72.9	-0.179431	-0.299097	-0.119666	-0.257131
746	uc008pqe.1	Arfip1	arfaptin-1	425.367	435.639	351.137	369.528	-326.31	0.276673	0.237448	-0.0392253	0.205857
747	uc009iyq.2	Arfip2	Mus musculus adult male tongue cDNA, RIKEN full-length enriched library, clone:2310002N04 product:ARFAPTIN 2 (PARTNER OF RAC1) (POR1 PROTEIN) homolog [Homo sapiens], full insert sequence.	1264.11	1396.67	1675.11	1759.47	-140.84	-0.406136	-0.333156	0.0729794	0.851663
748	uc008oly.2	Arfrp1	ADP-ribosylation factor-related protein 1	429.807	423.748	526.675	465.799	-95.2	-0.293224	-0.136498	0.156725	1.33367
749	uc007nzv.2	Arg2	arginase-2, mitochondrial precursor	625.637	522.206	482.764	336.772	-23.4	0.374007	0.632846	0.258839	1.9214
750	uc009kug.1	Arglu1	arginine and glutamate-rich protein 1	1308.85	1159.95	1182.29	1368.56	-123	0.146712	-0.238601	-0.385313	-1.78609
751	uc008kwi.2	Arhgap1	rho GTPase-activating protein 1 isoform 2	1430.62	1573.5	1318.33	1303.32	-122.3	0.117929	0.271792	0.153863	1.3172
752	uc009mhm.1	Arhgap10	rho GTPase-activating protein 10	520.007	521.073	4442.06	3195.81	-61.4	-3.09463	-2.61662	0.478002	3.18281
753	uc008dzb.1	Arhgap12	rho GTPase-activating protein 12 isoform 1	738.072	630.002	763.631	818.659	-136.8	-0.0491143	-0.377906	-0.328792	-1.46077
754	uc009jpi.2	Arhgap17	rho GTPase-activating protein 17 isoform a	186.166	179.377	139.744	149.926	-296.74	0.413802	0.258749	-0.155053	-0.460803
755	uc009pli.1	Arhgap20	RecName: Full=Rho GTPase-activating protein 20; AltName: Full=RA and RhoGAP domain-containing protein; Short=RARhoGAP; AltName: Full=Rho-type GTPase-activating protein 20;	1968.38	1591.12	1900.16	1875.77	-83.6	0.0508886	-0.237444	-0.288332	-1.2279
756	uc008imx.1	Arhgap21	Mus musculus 10 days neonate head cDNA, RIKEN full-length enriched library, clone:5530401C11 product:hypothetical protein, full insert sequence.	844.333	932.724	1702.75	2098.32	-85.38	-1.01198	-1.16971	-0.157733	-0.476229
757	uc007lec.1	Arhgap23	rho GTPase-activating protein 23	578.786	586.099	1646.07	1709.96	-149.21	-1.50792	-1.54475	-0.0368287	0.219651
758	uc008esq.1	Arhgap26	SubName: Full=Putative uncharacterized protein;	1890.21	2109.22	1681.68	1687.46	-172.8	0.168637	0.321853	0.153216	1.31347
759	uc007luc.1	Arhgap27	rho GTPase-activating protein 27 isoform 1	165.698	161.424	363.572	392.034	-74	-1.13368	-1.28012	-0.146434	-0.411194
760	uc007zfg.1	Arhgap31	rho GTPase-activating protein 31	201.559	230.854	183.744	195.693	-184.3	0.133504	0.238389	0.104885	1.0353
761	uc009orv.2	Arhgap32	rho GTPase-activating protein 32 isoform 1	4984.38	4939.86	4492.04	4640.79	-136.7	0.150042	0.0901014	-0.0599404	0.0866286
762	uc009geq.1	Arhgap33	rho GTPase-activating protein 33	1859.87	1593.38	5274.26	5360.84	-51.6	-1.50377	-1.75036	-0.246595	-0.98768
763	uc007wmh.2	Arhgap39	rho GTPase-activating protein 39 isoform 1	586.199	674.293	935.072	1065.78	-125.8	-0.673686	-0.660464	0.0132218	0.507722
764	uc007jkt.1	Arhgap44	rho GTPase-activating protein RICH2 isoform 2	891.908	1111.44	2013.99	2267.94	-199.2	-1.17509	-1.02895	0.146139	1.27274
765	uc007nni.1	Arhgap5	rho GTPase-activating protein 5	1977.45	1829.22	830.852	1205.65	-79	1.25098	0.601423	-0.649555	-3.30696
766	uc009uxj.1	Arhgap6	rho GTPase-activating protein 6 isoform a	242.054	247.329	245.393	259.45	-500.12	-0.0197656	-0.0690274	-0.0492619	0.14809
767	uc007mtj.1	Arhgdia	rho GDP-dissociation inhibitor 1	5059.39	4811.73	3108.17	3165.33	-120.41	0.702895	0.604199	-0.0986958	-0.136432
768	uc009emo.1	Arhgdib	rho GDP-dissociation inhibitor 2	880.96	738.333	639.181	543.568	-20.7	0.462851	0.44181	-0.0210416	0.310515
769	uc008bdp.1	Arhgdig	rho GDP-dissociation inhibitor 3	273.726	319.643	685.254	886.125	-129	-1.32391	-1.47105	-0.147144	-0.41528
770	uc009fqv.2	Arhgef1	rho guanine nucleotide exchange factor 1 isoform	223.535	267.212	217.229	304.191	-84.2	0.0412839	-0.186992	-0.228276	-0.882247
771	uc009kzf.1	Arhgef10	rho guanine nucleotide exchange factor 10	685.065	652.055	986.187	1036.11	-71.2	-0.52562	-0.668116	-0.142497	-0.388532
772	uc008vmv.1	Arhgef10l	SubName: Full=Arhgef10l protein; Flags: Fragment;	357.297	395.269	1153.18	1326.99	-89.2	-1.69042	-1.74725	-0.0568277	0.104544
773	uc008psk.1	Arhgef11	SubName: Full=Putative uncharacterized protein Arhgef11;	565.652	582.344	1012.97	1087.45	-388.24	-0.840603	-0.901006	-0.0604026	0.0839689
774	uc009pba.1	Arhgef12	rho guanine nucleotide exchange factor 12	1462.6	1357.04	2806.57	3770.37	-220.9	-0.94027	-1.47424	-0.53397	-2.6417
775	uc007jol.1	Arhgef15	rho guanine nucleotide exchange factor 15	291.295	251.793	617.491	562.039	-185.1	-1.08394	-1.15844	-0.0744985	0.00283813
776	uc009inu.1	Arhgef17	rho guanine nucleotide exchange factor 17	4671.43	4564.75	4796.97	5097.36	-214.1	-0.0382581	-0.159215	-0.120957	-0.264558
777	uc009kri.1	Arhgef18	RecName: Full=Rho guanine nucleotide exchange factor 18;	885.728	1073.45	922.264	1025.47	-95.7	-0.0583159	0.0659651	0.124281	1.14694
778	uc008pvu.2	Arhgef2	rho guanine nucleotide exchange factor 2 isoform	4203.07	4456.49	3918.54	4037.77	-139.7	0.101124	0.142348	0.0412239	0.668891
779	uc008pjm.1	Arhgef26	Rho guanine nucleotide exchange factor (GEF) 26	331.981	307.844	199.496	186.594	-360.1	0.73474	0.722297	-0.0124432	0.360004
780	uc007sto.1	Arhgef3	rho guanine nucleotide exchange factor 3	1716.03	1542.22	1012.64	886.397	-84.2	0.760954	0.79898	0.0380261	0.650486
781	uc009kvu.2	Arhgef7	rho guanine nucleotide exchange factor 7 isoform	1161.52	1293.18	1577.8	1703.45	-160.5	-0.441905	-0.397535	0.04437	0.686999
782	uc009ttt.1	Arhgef9	rho guanine nucleotide exchange factor 9	3238.85	3033.46	6600.03	7048.49	-284.83	-1.02699	-1.21635	-0.189359	-0.658253
783	uc008vdh.1	Arid1a	AT-rich interactive domain-containing protein	2851.17	2867.5	2990.21	3176.43	-153	-0.0686898	-0.147612	-0.0789226	-0.0226254
784	uc008aex.1	Arid1b	Mus musculus adult male diencephalon cDNA, RIKEN full-length enriched library, clone:9330189K18 product:Warning: possibly chimeric clone, full insert sequence.	1716.19	1810.16	1976.22	2310.09	-9.9	-0.203535	-0.351835	-0.1483	-0.421936
785	uc007xkd.2	Arid2	AT rich interactive domain 2 (ARID, RFX-like)	630.763	657.307	539.181	609.101	-82.3	0.226328	0.109887	-0.116441	-0.238569
786	uc011ynm.1	Arid4a	SubName: Full=Putative uncharacterized protein; Flags: Fragment;	872.716	794.965	556.982	789.675	-317.7	0.647882	0.00963247	-0.638249	-3.24189
787	uc007pmy.1	Arid4b	AT-rich interactive domain-containing protein 4B	1115.06	953.713	454.199	523.825	-904.77	1.29572	0.86447	-0.431252	-2.0505
788	uc007fmf.1	Arid5b	AT-rich interactive domain-containing protein	475.754	575.512	332.848	454.77	-283.11	0.51535	0.33971	-0.17564	-0.579295
789	uc009pxs.2	Arih1	protein ariadne-1 homolog	1635.12	1629.25	1602.23	1805.47	-8	0.0293111	-0.148165	-0.177476	-0.58986
790	uc009qnz.1	Arkadia	Mus musculus Arkadia (Arkadia) mRNA, complete cds.	1116.45	1060.16	945.253	859.477	-17	0.240153	0.302749	0.062596	0.7919
791	uc007grw.1	Arl1	ADP-ribosylation factor-like protein 1	2218.7	2138.37	1567.69	1566.98	-69.7	0.501077	0.448529	-0.0525474	0.12918
792	uc007rxj.1	Arl15	ADP-ribosylation factor-like protein 15	777.5	697.903	613.642	571.782	-90.54	0.341446	0.287561	-0.0538854	0.121479
793	uc007msv.1	Arl16	SubName: Full=ADP-ribosylation factor-like 16;	176.577	158.402	300.102	299.658	-69.2	-0.765158	-0.91972	-0.154562	-0.457978
[truncated: 7,783 more rows]

## Sheet: LRRK2 KO mice
	id	geneSymbol	description	baseMean_WT_footprinting	baseMean_KO_footprinting	baseMean_WT_RNA-Seq	baseMean_KO_RNA-Seq	5'UTR_FE_MIN(isoform) (kcal/mol)	TE_WT (log2)	TE_KO (log2)	dTE(KO-WT)	z-score
[truncated: 9,561 more rows]
